# Supplementary material for: Structural and biophysical correlation of anti-NANP antibodies with in vivo protection against P. falciparum
Source: Nat Commun. 2021 Feb 16;12:1063. doi: 10.1038/s41467-021-21221-4 (PMC7887213; doi:10.1038/s41467-021-21221-4)
Supplement: Supplementary file 3 — Source data [file 41467_2021_21221_MOESM3_ESM.xlsx]

## Sheet: Figure 1
Liver burden assay
Panel 1			Panel 2
Antibody	Total flux		Antibody	Total flux
Naïve	19750000		Naïve	13940000
Naïve	23690000		Naïve	21190000
Naïve	21910000		Naïve	16376000
Naïve	19980000		Naïve	10930000
Naïve	31980000		Naïve	11130000
395	13540000		366	2077000
395	16310000		366	3619000
395	17280000		366	7123000
395	19810000		366	6376000
395	13280000		366	929300
337	4323000		397	4502000
337	4293000		397	2095000
337	6971000		397	2785000
337	4350000		397	1371000
337	3699000		397	2129000
364	1503000		311	1543000
364	2701000		311	501800
364	873800		311	2192000
364	1238000		311	1316000
364	1211000		311	335800
356	1132000		317	541800
356	768300		317	1087000
356	1436000		317	1031000
356	1342000		317	1003000
356	2829000		317	737500
239	1460000		399	846900
239	1243000		399	897200
239	1048000		399	988500
239	1422000		399	440900
239	1879000		399	1076000
311	939500		224	834000
311	909000		224	721300
311	1429000		224	807700
311	636200		224	362000
311	437200		224	340900
Parasitemia assay
Day = Day until the mouse died or at the end of the study (day 10)
Status: 1 = dead, 0 = alive
100 μg, panel 1				100 μg, panel 2				300 μg, panel 1				300 μg, panel 2
Day	Status	mAb		Day	Status	mAb		Day	Status	mAb		Day	Status	mAb
4	1	naïve		4	1	naïve		4	1	naïve		4	1	naïve
4	1	naïve		4	1	naïve		4	1	naïve		4	1	naïve
4	1	naïve		4	1	naïve		5	1	naïve		4	1	naïve
4	1	naïve		4	1	naïve		4	1	naïve		4	1	naïve
4	1	naïve		4	1	naïve		4	1	naïve		5	1	naïve
4	1	naïve		4	1	naïve		5	1	naïve		4	1	naïve
4	1	227		4	1	311		4	1	227		10	0	311
4	1	227		5	1	311		5	1	227		10	0	311
4	1	227		4	1	311		5	1	227		10	0	311
4	1	227		10	0	311		5	1	227		6	1	311
4	1	227		10	0	311		4	1	227		10	0	311
4	1	227		4	1	311		4	1	227		10	0	311
10	0	239		4	1	250		10	0	239		10	0	250
6	1	239		4	1	250		10	0	239		5	1	250
10	0	239		10	0	250		6	1	239		5	1	250
10	0	239		5	1	250		10	0	239		4	1	250
4	1	239		5	1	250		10	0	239		5	1	250
5	1	239		4	1	250		10	0	239		5	1	250
6	1	311		5	1	399		5	1	311		10	0	399
4	1	311		10	0	399		10	0	311		10	0	399
6	1	311		4	1	399		10	0	311		10	0	399
4	1	311		4	1	399		10	0	311		5	1	399
4	1	311		5	1	399		10	0	311		10	0	399
10	0	311		10	0	399		10	0	311		10	0	399
6	1	337		10	0	224		10	0	337		10	0	224
4	1	337		10	0	224		10	0	337		5	1	224
4	1	337		10	0	224		5	1	337		10	0	224
4	1	337		4	1	224		10	0	337		10	0	224
6	1	337		10	0	224		5	1	337		10	0	224
4	1	337		10	0	224		10	0	337		10	0	224
5	1	356		10	0	366		10	0	356		10	0	366
5	1	356		4	1	366		6	1	356		10	0	366
4	1	356		5	1	366		10	0	356		4	1	366
6	1	356		5	1	366		10	0	356		10	0	366
10	0	356		10	0	366		10	0	356		10	0	366
10	0	356		4	1	366		10	0	356		5	1	366
5	1	364		4	1	397		10	0	364		10	0	397
5	1	364		4	1	397		10	0	364		7	1	397
10	0	364		4	1	397		10	0	364		5	1	397
6	1	364		4	1	397		10	0	364		10	0	397
6	1	364		10	0	397		10	0	364		10	0	397
4	1	364		4	1	397		10	0	364		4	1	397
4	1	395		10	0	317		4	1	395		10	0	317
4	1	395		4	1	317		10	0	395		10	0	317
4	1	395		10	0	317		5	1	395		10	0	317
5	1	395		5	1	317		10	0	395		10	0	317
5	1	395		10	0	317		5	1	395		10	0	317
4	1	395		5	1	317		10	0	395		10	0	317

## Sheet: Figure 3
Set up normalized % inhibition
antibody	%inhibition	normalized % inhibition
311	96.5	96.5
239	94	94
337	80	80
356	94.1	94.1
364	93.9	93.9
395	31.3	31.3
311	93.4	96.5			Normalize results in panel 2 to panel 1 based on the total flux of 311
224	96	99.1863
366	77.8	80.3822
397	83.3	86.0648
399	94.3	97.4299
317	94	97.1199
ITC affinity to NPNA6 vs. normalized % inhibition				Octet affinity to rsCSP vs. normalized % inhibition				Kon from Octet vs. normalized % inhibition				Koff from Octet vs. normalized % inhibition
mAb	affinity	normalized % inhibition		mAb	affinity	normalized % inhibition		mAb	kon	normalized % inhibition		mAb	koff	normalized % inhibition
311	19	96.5094		311	31	96.5094		311	38300	96.5094		311	0.00119	96.5094
239	10	94.0027		239	187	94.0027		239	29300	94.0027		239	0.00548	94.0027
337	59	80.0275		337	97	80.0275		337	54100	80.0275		337	0.00522	80.0275
356	30	94.0853		356	42	94.0853		356	38900	94.0853		356	0.00162	94.0853
364	27	93.948		364	32	93.948		364	45300	93.948		364	0.00145	93.948
395	999	31.2789		395	4902	31.2789		395	39600	31.2789		395	0.194	31.2789
224	141	99.2247		224	16	99.2247		224	56900	99.2247		224	0.000897	99.2247
366	479	80.411		366	1076	80.411		366	25700	80.411		366	0.0276	80.411
397	92	86.084		397	63	86.084		397	49200	86.084		397	0.0031	86.084
399	94	97.4533		399	26	97.4533		399	67700	97.4533		399	0.00178	97.4533
317	111	97.1766		317	9.3	97.1766		317	23200	97.1766		317	0.00215	97.1766

## Sheet: Table 1
ITC data
224-NPNA2							224-NPNA4							224-NPNA6							239-NPNA2							239-NPNA4							239-NPNA6							311-NPNA2							311-NPNA4
$ITC							$ITC							$ITC							$ITC							$ITC							$ITC							$ITC							$ITC
16							32							32							16							32							32							16							32
$NOT							$NOT							$NOT							$NOT							$NOT							$NOT							$NOT							$NOT
25							25							25							25							25							25							25							25
60							60							60							60							60							60							60							60
750							750							750							750							750							750							750							750
5							5							5							5							5							5							5							5
2							2							2							2							2							2							2							2
$ADCGainCode: 0							$ADCGainCode: 0							$ADCGainCode: 0							$ADCGainCode: 0							$ADCGainCode: 0							$ADCGainCode: 0							$ADCGainCode: 0							$ADCGainCode: 0
$False,True,True							$False,True,True							$False,True,True							$False,True,True							$False,True,True							$False,True,True							$False,True,True							$False,True,True
$ 0.5 , 1 , 180 , 5							$ 0.5 , 1 , 180 , 5							$ 0.5 , 1 , 180 , 5							$ 0.5 , 1 , 180 , 5							$ 0.5 , 1 , 180 , 5							$ 0.5 , 1 , 180 , 5							$ 0.5 , 1 , 180 , 5							$ 0.5 , 1 , 180 , 5
$ 2.45 , 4.9 , 180 , 5							$ 1.2 , 2.4 , 180 , 5							$ 1.2 , 2.4 , 180 , 5							$ 2.45 , 4.9 , 180 , 5							$ 1.2 , 2.4 , 180 , 5							$ 1.2 , 2.4 , 180 , 5							$ 2.45 , 4.9 , 180 , 5							$ 1.2 , 2.4 , 180 , 5
$ 2.45 , 4.9 , 180 , 5							$ 1.2 , 2.4 , 180 , 5							$ 1.2 , 2.4 , 180 , 5							$ 2.45 , 4.9 , 180 , 5							$ 1.2 , 2.4 , 180 , 5							$ 1.2 , 2.4 , 180 , 5							$ 2.45 , 4.9 , 180 , 5							$ 1.2 , 2.4 , 180 , 5
$ 2.45 , 4.9 , 180 , 5							$ 1.2 , 2.4 , 180 , 5							$ 1.2 , 2.4 , 180 , 5							$ 2.45 , 4.9 , 180 , 5							$ 1.2 , 2.4 , 180 , 5							$ 1.2 , 2.4 , 180 , 5							$ 2.45 , 4.9 , 180 , 5							$ 1.2 , 2.4 , 180 , 5
$ 2.45 , 4.9 , 180 , 5							$ 1.2 , 2.4 , 180 , 5							$ 1.2 , 2.4 , 180 , 5							$ 2.45 , 4.9 , 180 , 5							$ 1.2 , 2.4 , 180 , 5							$ 1.2 , 2.4 , 180 , 5							$ 2.45 , 4.9 , 180 , 5							$ 1.2 , 2.4 , 180 , 5
$ 2.45 , 4.9 , 180 , 5							$ 1.2 , 2.4 , 180 , 5							$ 1.2 , 2.4 , 180 , 5							$ 2.45 , 4.9 , 180 , 5							$ 1.2 , 2.4 , 180 , 5							$ 1.2 , 2.4 , 180 , 5							$ 2.45 , 4.9 , 180 , 5							$ 1.2 , 2.4 , 180 , 5
$ 2.45 , 4.9 , 180 , 5							$ 1.2 , 2.4 , 180 , 5							$ 1.2 , 2.4 , 180 , 5							$ 2.45 , 4.9 , 180 , 5							$ 1.2 , 2.4 , 180 , 5							$ 1.2 , 2.4 , 180 , 5							$ 2.45 , 4.9 , 180 , 5							$ 1.2 , 2.4 , 180 , 5
$ 2.45 , 4.9 , 180 , 5							$ 1.2 , 2.4 , 180 , 5							$ 1.2 , 2.4 , 180 , 5							$ 2.45 , 4.9 , 180 , 5							$ 1.2 , 2.4 , 180 , 5							$ 1.2 , 2.4 , 180 , 5							$ 2.45 , 4.9 , 180 , 5							$ 1.2 , 2.4 , 180 , 5
$ 2.45 , 4.9 , 180 , 5							$ 1.2 , 2.4 , 180 , 5							$ 1.2 , 2.4 , 180 , 5							$ 2.45 , 4.9 , 180 , 5							$ 1.2 , 2.4 , 180 , 5							$ 1.2 , 2.4 , 180 , 5							$ 2.45 , 4.9 , 180 , 5							$ 1.2 , 2.4 , 180 , 5
$ 2.45 , 4.9 , 180 , 5							$ 1.2 , 2.4 , 180 , 5							$ 1.2 , 2.4 , 180 , 5							$ 2.45 , 4.9 , 180 , 5							$ 1.2 , 2.4 , 180 , 5							$ 1.2 , 2.4 , 180 , 5							$ 2.45 , 4.9 , 180 , 5							$ 1.2 , 2.4 , 180 , 5
$ 2.45 , 4.9 , 180 , 5							$ 1.2 , 2.4 , 180 , 5							$ 1.2 , 2.4 , 180 , 5							$ 2.45 , 4.9 , 180 , 5							$ 1.2 , 2.4 , 180 , 5							$ 1.2 , 2.4 , 180 , 5							$ 2.45 , 4.9 , 180 , 5							$ 1.2 , 2.4 , 180 , 5
$ 2.45 , 4.9 , 180 , 5							$ 1.2 , 2.4 , 180 , 5							$ 1.2 , 2.4 , 180 , 5							$ 2.45 , 4.9 , 180 , 5							$ 1.2 , 2.4 , 180 , 5							$ 1.2 , 2.4 , 180 , 5							$ 2.45 , 4.9 , 180 , 5							$ 1.2 , 2.4 , 180 , 5
$ 2.45 , 4.9 , 180 , 5							$ 1.2 , 2.4 , 180 , 5							$ 1.2 , 2.4 , 180 , 5							$ 2.45 , 4.9 , 180 , 5							$ 1.2 , 2.4 , 180 , 5							$ 1.2 , 2.4 , 180 , 5							$ 2.45 , 4.9 , 180 , 5							$ 1.2 , 2.4 , 180 , 5
$ 2.45 , 4.9 , 180 , 5							$ 1.2 , 2.4 , 180 , 5							$ 1.2 , 2.4 , 180 , 5							$ 2.45 , 4.9 , 180 , 5							$ 1.2 , 2.4 , 180 , 5							$ 1.2 , 2.4 , 180 , 5							$ 2.45 , 4.9 , 180 , 5							$ 1.2 , 2.4 , 180 , 5
$ 2.45 , 4.9 , 180 , 5							$ 1.2 , 2.4 , 180 , 5							$ 1.2 , 2.4 , 180 , 5							$ 2.45 , 4.9 , 180 , 5							$ 1.2 , 2.4 , 180 , 5							$ 1.2 , 2.4 , 180 , 5							$ 2.45 , 4.9 , 180 , 5							$ 1.2 , 2.4 , 180 , 5
$ 2.45 , 4.9 , 180 , 5							$ 1.2 , 2.4 , 180 , 5							$ 1.2 , 2.4 , 180 , 5							$ 2.45 , 4.9 , 180 , 5							$ 1.2 , 2.4 , 180 , 5							$ 1.2 , 2.4 , 180 , 5							$ 2.45 , 4.9 , 180 , 5							$ 1.2 , 2.4 , 180 , 5
# 0							$ 1.2 , 2.4 , 180 , 5							$ 1.2 , 2.4 , 180 , 5							# 0							$ 1.2 , 2.4 , 180 , 5							$ 1.2 , 2.4 , 180 , 5							# 0							$ 1.2 , 2.4 , 180 , 5
# 0.2962							$ 1.2 , 2.4 , 180 , 5							$ 1.2 , 2.4 , 180 , 5							# 0.15							$ 1.2 , 2.4 , 180 , 5							$ 1.2 , 2.4 , 180 , 5							# 0.15							$ 1.2 , 2.4 , 180 , 5
# 0.0106							$ 1.2 , 2.4 , 180 , 5							$ 1.2 , 2.4 , 180 , 5							# 0.01							$ 1.2 , 2.4 , 180 , 5							$ 1.2 , 2.4 , 180 , 5							# 0.01							$ 1.2 , 2.4 , 180 , 5
# 0.1997							$ 1.2 , 2.4 , 180 , 5							$ 1.2 , 2.4 , 180 , 5							# 0.1997							$ 1.2 , 2.4 , 180 , 5							$ 1.2 , 2.4 , 180 , 5							# 0.1997							$ 1.2 , 2.4 , 180 , 5
# 25							$ 1.2 , 2.4 , 180 , 5							$ 1.2 , 2.4 , 180 , 5							# 25							$ 1.2 , 2.4 , 180 , 5							$ 1.2 , 2.4 , 180 , 5							# 25							$ 1.2 , 2.4 , 180 , 5
# 3.6346							$ 1.2 , 2.4 , 180 , 5							$ 1.2 , 2.4 , 180 , 5							# 3.6346							$ 1.2 , 2.4 , 180 , 5							$ 1.2 , 2.4 , 180 , 5							# 3.6346							$ 1.2 , 2.4 , 180 , 5
# 8.30658							$ 1.2 , 2.4 , 180 , 5							$ 1.2 , 2.4 , 180 , 5							# 8.30658							$ 1.2 , 2.4 , 180 , 5							$ 1.2 , 2.4 , 180 , 5							# 8.30658							$ 1.2 , 2.4 , 180 , 5
?							$ 1.2 , 2.4 , 180 , 5							$ 1.2 , 2.4 , 180 , 5							?							$ 1.2 , 2.4 , 180 , 5							$ 1.2 , 2.4 , 180 , 5							?							$ 1.2 , 2.4 , 180 , 5
% ITC200_03.11.460							$ 1.2 , 2.4 , 180 , 5							$ 1.2 , 2.4 , 180 , 5							% ITC200_03.11.460							$ 1.2 , 2.4 , 180 , 5							$ 1.2 , 2.4 , 180 , 5							% ITC200_03.11.460							$ 1.2 , 2.4 , 180 , 5
0.001997							$ 1.2 , 2.4 , 180 , 5							$ 1.2 , 2.4 , 180 , 5							0.001997							$ 1.2 , 2.4 , 180 , 5							$ 1.2 , 2.4 , 180 , 5							0.001997							$ 1.2 , 2.4 , 180 , 5
0.036346							$ 1.2 , 2.4 , 180 , 5							$ 1.2 , 2.4 , 180 , 5							0.036346							$ 1.2 , 2.4 , 180 , 5							$ 1.2 , 2.4 , 180 , 5							0.036346							$ 1.2 , 2.4 , 180 , 5
%-0.305816 , 29.53117							$ 1.2 , 2.4 , 180 , 5							$ 1.2 , 2.4 , 180 , 5							%-0.305816 , 29.53117							$ 1.2 , 2.4 , 180 , 5							$ 1.2 , 2.4 , 180 , 5							%-0.305816 , 29.53117							$ 1.2 , 2.4 , 180 , 5
% 0.33313 , 29.26471							$ 1.2 , 2.4 , 180 , 5							$ 1.2 , 2.4 , 180 , 5							% 0.33313 , 29.26471							$ 1.2 , 2.4 , 180 , 5							$ 1.2 , 2.4 , 180 , 5							% 0.33313 , 29.26471							$ 1.2 , 2.4 , 180 , 5
0.00833333							$ 1.2 , 2.4 , 180 , 5							$ 1.2 , 2.4 , 180 , 5							0.00833333							$ 1.2 , 2.4 , 180 , 5							$ 1.2 , 2.4 , 180 , 5							0.00833333							$ 1.2 , 2.4 , 180 , 5
% 168950 , 168950							$ 1.2 , 2.4 , 180 , 5							$ 1.2 , 2.4 , 180 , 5							% 168950 , 168950							$ 1.2 , 2.4 , 180 , 5							$ 1.2 , 2.4 , 180 , 5							% 168950 , 168950							$ 1.2 , 2.4 , 180 , 5
% 0.25 , 81							$ 1.2 , 2.4 , 180 , 5							$ 1.2 , 2.4 , 180 , 5							% 0.25 , 81							$ 1.2 , 2.4 , 180 , 5							$ 1.2 , 2.4 , 180 , 5							% 0.25 , 81							$ 1.2 , 2.4 , 180 , 5
% 0.011729 ,-0.034199							# 0							# 0							% 0.011729 ,-0.034199							# 0							# 0							% 0.011729 ,-0.034199							# 0
%-20 , 8							# 0.1408							# 0.0626							%-20 , 8							# 0.064							# 0.0406							%-20 , 8							# 0.063
% 0 , 0							# 0.0101							# 0.0101							% 0 , 0							# 0.0098							# 0.0097							% 0 , 0							# 0.0098
0							# 0.1997							# 0.1997							0							# 0.1997							# 0.1997							0							# 0.1997
% 128000 127803							# 25							# 25							% 128000 127803							# 25							# 25							% 128000 127803							# 25
0.431							# 3.6346							# 3.6346							0.431							# 3.6346							# 3.6346							0.431							# 3.6346
% 500 , 750 , 1000 , 1500							# 8.30658							# 8.30658							% 500 , 750 , 1000 , 1500							# 8.30658							# 8.30658							% 500 , 750 , 1000 , 1500							# 8.30658
% 0.04257 ,-0.00249 , 0.000047734 ,-0.000000435026 , 0.00000000201917							?							?							% 0.04257 ,-0.00249 , 0.000047734 ,-0.000000435026 , 0.00000000201917							?							?							% 0.04257 ,-0.00249 , 0.000047734 ,-0.000000435026 , 0.00000000201917							?
% ITC200 Ver: 1.26.1							% ITC200_03.11.460							% ITC200_03.11.460							% ITC200 Ver: 1.26.1							% ITC200_03.11.460							% ITC200_03.11.460							% ITC200 Ver: 1.26.1							% ITC200_03.11.460
@0							0.001997							0.001997							@0							0.001997							0.001997							@0							0.001997
5.00,5.08308,25.009576,0.000349,25.024724,-1.4268,0.051,5.08308,0.00000							0.036346							0.036346							5.00,5.26693,25.007477,0.000351,25.026541,-0.6371,0.096,5.26693,0.00000							0.036346							0.036346							5.00,5.30548,25.011226,0.000349,25.026621,-0.4844,0.119,5.30548,0.00000							0.036346
6.00,5.08302,25.009537,0.000349,25.024654,-1.4260,0.051,5.08302,0.00000							%-0.305816 , 29.53117							%-0.305816 , 29.53117							6.00,5.26790,25.007398,0.000353,25.026503,-0.6363,0.096,5.26790,0.00000							%-0.305816 , 29.53117							%-0.305816 , 29.53117							6.00,5.30508,25.011419,0.000354,25.026803,-0.4841,0.119,5.30508,0.00000							%-0.305816 , 29.53117
7.00,5.08402,25.009534,0.000348,25.024722,-1.4253,0.051,5.08402,0.00000							% 0.33313 , 29.26471							% 0.33313 , 29.26471							7.00,5.26895,25.007409,0.000352,25.026630,-0.6356,0.096,5.26895,0.00000							% 0.33313 , 29.26471							% 0.33313 , 29.26471							7.00,5.30511,25.011555,0.000356,25.026946,-0.4839,0.119,5.30511,0.00000							% 0.33313 , 29.26471
8.00,5.08548,25.009512,0.000349,25.024799,-1.4246,0.051,5.08548,0.00000							0.00833333							0.00833333							8.00,5.27012,25.007574,0.000352,25.026811,-0.6350,0.096,5.27012,0.00000							0.00833333							0.00833333							8.00,5.30423,25.011829,0.000360,25.027133,-0.4836,0.119,5.30423,0.00000							0.00833333
9.00,5.08619,25.009400,0.000348,25.024829,-1.4239,0.051,5.08619,0.00000							% 168950 , 168950							% 168950 , 168950							9.00,5.27132,25.007693,0.000348,25.026886,-0.6343,0.097,5.27132,0.00000							% 168950 , 168950							% 168950 , 168950							9.00,5.30357,25.011593,0.000362,25.026892,-0.4834,0.119,5.30357,0.00000							% 168950 , 168950
10.00,5.08626,25.009341,0.000350,25.024816,-1.4232,0.051,5.08626,0.00000							% 0.25 , 81							% 0.25 , 81							10.00,5.27249,25.007686,0.000352,25.026853,-0.6336,0.097,5.27249,0.00000							% 0.25 , 81							% 0.25 , 81							10.00,5.30331,25.011669,0.000359,25.026895,-0.4831,0.119,5.30331,0.00000							% 0.25 , 81
11.00,5.08581,25.009332,0.000352,25.024839,-1.4226,0.051,5.08581,0.00000							% 0.011729 ,-0.034199							% 0.011729 ,-0.034199							11.00,5.27268,25.007833,0.000353,25.027119,-0.6329,0.097,5.27268,0.00000							% 0.011729 ,-0.034199							% 0.011729 ,-0.034199							11.00,5.30247,25.011480,0.000359,25.026702,-0.4828,0.119,5.30247,0.00000							% 0.011729 ,-0.034199
12.00,5.08554,25.009336,0.000356,25.024801,-1.4219,0.051,5.08554,0.00000							%-20 , 8							%-20 , 8							12.00,5.27207,25.007606,0.000358,25.026860,-0.6322,0.096,5.27207,0.00000							%-20 , 8							%-20 , 8							12.00,5.30151,25.011174,0.000353,25.026399,-0.4826,0.119,5.30151,0.00000							%-20 , 8
13.00,5.08557,25.009336,0.000352,25.024695,-1.4212,0.052,5.08557,0.00000							% 0 , 0							% 0 , 0							13.00,5.27174,25.007213,0.000354,25.026440,-0.6315,0.097,5.27174,0.00000							% 0 , 0							% 0 , 0							13.00,5.30140,25.011055,0.000352,25.026198,-0.4823,0.119,5.30140,0.00000							% 0 , 0
14.00,5.08561,25.009417,0.000352,25.024628,-1.4206,0.052,5.08561,0.00000							0							0							14.00,5.27063,25.007175,0.000352,25.026248,-0.6308,0.097,5.27063,0.00000							0							0							14.00,5.30165,25.011246,0.000352,25.026261,-0.4821,0.119,5.30165,0.00000							0
15.00,5.08460,25.009469,0.000354,25.024611,-1.4199,0.052,5.08460,0.00000							% 128000 127803							% 128000 127803							15.00,5.27048,25.007373,0.000351,25.026354,-0.6301,0.097,5.27048,0.00000							% 128000 127803							% 128000 127803							15.00,5.30210,25.011404,0.000357,25.026400,-0.4818,0.119,5.30210,0.00000							% 128000 127803
16.00,5.08446,25.009449,0.000349,25.024623,-1.4192,0.052,5.08446,0.00000							0.431							0.431							16.00,5.27080,25.007328,0.000345,25.026089,-0.6295,0.097,5.27080,0.00000							0.431							0.431							16.00,5.30246,25.011513,0.000355,25.026522,-0.4816,0.119,5.30246,0.00000							0.431
17.00,5.08414,25.009478,0.000350,25.024633,-1.4185,0.052,5.08414,0.00000							% 500 , 750 , 1000 , 1500							% 500 , 750 , 1000 , 1500							17.00,5.27054,25.007657,0.000340,25.026315,-0.6289,0.098,5.27054,0.00000							% 500 , 750 , 1000 , 1500							% 500 , 750 , 1000 , 1500							17.00,5.30249,25.011680,0.000353,25.026623,-0.4813,0.119,5.30249,0.00000							% 500 , 750 , 1000 , 1500
18.00,5.08391,25.009424,0.000353,25.024606,-1.4178,0.052,5.08391,0.00000							% 0.04257 ,-0.00249 , 0.000047734 ,-0.000000435026 , 0.00000000201917							% 0.04257 ,-0.00249 , 0.000047734 ,-0.000000435026 , 0.00000000201917							18.00,5.27070,25.007934,0.000339,25.026477,-0.6282,0.098,5.27070,0.00000							% 0.04257 ,-0.00249 , 0.000047734 ,-0.000000435026 , 0.00000000201917							% 0.04257 ,-0.00249 , 0.000047734 ,-0.000000435026 , 0.00000000201917							18.00,5.30212,25.011779,0.000353,25.026753,-0.4811,0.120,5.30212,0.00000							% 0.04257 ,-0.00249 , 0.000047734 ,-0.000000435026 , 0.00000000201917
19.00,5.08412,25.009400,0.000352,25.024686,-1.4171,0.052,5.08412,0.00000							% ITC200 Ver: 1.26.1							% ITC200 Ver: 1.26.1							19.00,5.27123,25.007957,0.000344,25.026654,-0.6275,0.097,5.27123,0.00000							% ITC200 Ver: 1.26.1							% ITC200 Ver: 1.26.1							19.00,5.30133,25.011736,0.000352,25.026733,-0.4809,0.120,5.30133,0.00000							% ITC200 Ver: 1.26.1
20.00,5.08565,25.009371,0.000353,25.024727,-1.4164,0.052,5.08565,0.00000							@0							@0							20.00,5.27138,25.007891,0.000343,25.026679,-0.6269,0.097,5.27138,0.00000							@0							@0							20.00,5.30078,25.011796,0.000350,25.026765,-0.4807,0.120,5.30078,0.00000							@0
21.00,5.08540,25.009414,0.000362,25.024711,-1.4157,0.052,5.08540,0.00000							5.00,5.04304,25.006616,0.000356,25.024709,-1.5976,0.034,5.04304,0.00000							5.00,5.26281,25.004834,0.000350,25.024840,-1.6074,0.030,5.26281,0.00000							21.00,5.27085,25.007821,0.000345,25.026660,-0.6262,0.097,5.27085,0.00000							5.00,5.29358,25.008656,0.000343,25.025814,-0.5800,0.111,5.29358,0.00000							5.00,5.13925,25.007545,0.000347,25.025630,-0.8730,0.086,5.13925,0.00000							21.00,5.30024,25.011686,0.000352,25.026654,-0.4804,0.120,5.30024,0.00000							5.00,5.26632,25.008214,0.000345,25.025987,-0.8751,0.084,5.26632,0.00000
22.00,5.08493,25.009424,0.000360,25.024635,-1.4150,0.052,5.08493,0.00000							6.00,5.04377,25.006679,0.000356,25.024679,-1.5968,0.034,5.04377,0.00000							6.00,5.26291,25.004950,0.000352,25.024874,-1.6066,0.030,5.26291,0.00000							22.00,5.27029,25.007770,0.000346,25.026627,-0.6255,0.098,5.27029,0.00000							6.00,5.29463,25.008985,0.000349,25.025986,-0.5796,0.111,5.29463,0.00000							6.00,5.13959,25.007592,0.000347,25.025637,-0.8722,0.086,5.13959,0.00000							22.00,5.29830,25.011617,0.000356,25.026629,-0.4802,0.120,5.29830,0.00000							6.00,5.26495,25.008246,0.000349,25.025965,-0.8744,0.084,5.26495,0.00000
23.00,5.08498,25.009519,0.000360,25.024643,-1.4143,0.052,5.08498,0.00000							7.00,5.04466,25.006785,0.000362,25.024795,-1.5959,0.034,5.04466,0.00000							7.00,5.26189,25.005007,0.000355,25.024956,-1.6059,0.030,5.26189,0.00000							23.00,5.27037,25.007774,0.000348,25.026728,-0.6248,0.098,5.27037,0.00000							7.00,5.29445,25.009181,0.000350,25.026065,-0.5793,0.111,5.29445,0.00000							7.00,5.14051,25.007579,0.000344,25.025669,-0.8713,0.086,5.14051,0.00000							23.00,5.29678,25.011490,0.000362,25.026474,-0.4801,0.120,5.29678,0.00000							7.00,5.26468,25.008336,0.000352,25.026022,-0.8738,0.084,5.26468,0.00000
24.00,5.08372,25.009545,0.000364,25.024583,-1.4136,0.052,5.08372,0.00000							8.00,5.04502,25.006891,0.000360,25.024838,-1.5951,0.034,5.04502,0.00000							8.00,5.25977,25.005094,0.000357,25.024990,-1.6052,0.030,5.25977,0.00000							24.00,5.27038,25.007732,0.000345,25.026605,-0.6242,0.098,5.27038,0.00000							8.00,5.29387,25.009236,0.000350,25.026052,-0.5790,0.111,5.29387,0.00000							8.00,5.14029,25.007599,0.000352,25.025696,-0.8705,0.085,5.14029,0.00000							24.00,5.29594,25.011655,0.000365,25.026546,-0.4798,0.119,5.29594,0.00000							8.00,5.26416,25.008331,0.000348,25.026011,-0.8732,0.084,5.26416,0.00000
25.00,5.08180,25.009660,0.000364,25.024607,-1.4130,0.052,5.08180,0.00000							9.00,5.04546,25.006873,0.000364,25.024820,-1.5943,0.034,5.04546,0.00000							9.00,5.26023,25.005131,0.000358,25.024954,-1.6044,0.030,5.26023,0.00000							25.00,5.27020,25.007756,0.000341,25.026546,-0.6235,0.098,5.27020,0.00000							9.00,5.29397,25.009355,0.000353,25.026193,-0.5786,0.111,5.29397,0.00000							9.00,5.13947,25.007720,0.000352,25.025808,-0.8696,0.085,5.13947,0.00000							25.00,5.29480,25.011631,0.000364,25.026489,-0.4797,0.119,5.29480,0.00000							9.00,5.26394,25.008311,0.000343,25.025960,-0.8725,0.085,5.26394,0.00000
26.00,5.08242,25.009760,0.000355,25.024613,-1.4123,0.053,5.08242,0.00000							10.00,5.04539,25.006953,0.000366,25.024858,-1.5935,0.034,5.04539,0.00000							10.00,5.26101,25.005118,0.000361,25.024935,-1.6037,0.030,5.26101,0.00000							26.00,5.26992,25.007776,0.000339,25.026583,-0.6229,0.098,5.26992,0.00000							10.00,5.29290,25.009204,0.000357,25.026109,-0.5783,0.111,5.29290,0.00000							10.00,5.13947,25.007764,0.000352,25.025889,-0.8687,0.085,5.13947,0.00000							26.00,5.29493,25.011634,0.000360,25.026430,-0.4795,0.120,5.29493,0.00000							10.00,5.26429,25.008300,0.000341,25.026008,-0.8719,0.085,5.26429,0.00000
27.00,5.08203,25.009806,0.000354,25.024714,-1.4116,0.053,5.08203,0.00000							11.00,5.04548,25.006983,0.000365,25.024847,-1.5927,0.034,5.04548,0.00000							11.00,5.26138,25.005153,0.000362,25.024944,-1.6030,0.030,5.26138,0.00000							27.00,5.27105,25.007772,0.000337,25.026563,-0.6222,0.098,5.27105,0.00000							11.00,5.29109,25.008983,0.000351,25.025948,-0.5780,0.111,5.29109,0.00000							11.00,5.13932,25.007726,0.000349,25.025863,-0.8679,0.085,5.13932,0.00000							27.00,5.29829,25.011680,0.000359,25.026447,-0.4793,0.120,5.29829,0.00000							11.00,5.26514,25.008250,0.000343,25.026021,-0.8713,0.085,5.26514,0.00000
28.00,5.08142,25.009845,0.000357,25.024793,-1.4109,0.053,5.08142,0.00000							12.00,5.04497,25.007012,0.000362,25.024807,-1.5919,0.035,5.04497,0.00000							12.00,5.26232,25.005087,0.000362,25.024840,-1.6024,0.030,5.26232,0.00000							28.00,5.27111,25.007705,0.000335,25.026490,-0.6215,0.099,5.27111,0.00000							12.00,5.28921,25.008939,0.000351,25.025954,-0.5777,0.111,5.28921,0.00000							12.00,5.14012,25.007694,0.000359,25.025703,-0.8670,0.085,5.14012,0.00000							28.00,5.30256,25.011652,0.000352,25.026430,-0.4791,0.120,5.30256,0.00000							12.00,5.26496,25.008181,0.000344,25.025976,-0.8706,0.085,5.26496,0.00000
29.00,5.08096,25.009791,0.000352,25.024770,-1.4102,0.053,5.08096,0.00000							13.00,5.04502,25.006932,0.000364,25.024716,-1.5912,0.035,5.04502,0.00000							13.00,5.26372,25.005037,0.000364,25.024808,-1.6017,0.030,5.26372,0.00000							29.00,5.27117,25.007706,0.000341,25.026617,-0.6208,0.099,5.27117,0.00000							13.00,5.28829,25.008949,0.000352,25.026023,-0.5774,0.111,5.28829,0.00000							13.00,5.14012,25.007753,0.000352,25.025586,-0.8662,0.085,5.14012,0.00000							29.00,5.30546,25.011679,0.000351,25.026579,-0.4789,0.120,5.30546,0.00000							13.00,5.26525,25.008194,0.000346,25.026013,-0.8700,0.085,5.26525,0.00000
30.00,5.08135,25.009698,0.000356,25.024752,-1.4095,0.053,5.08135,0.00000							14.00,5.04458,25.006847,0.000362,25.024677,-1.5904,0.035,5.04458,0.00000							14.00,5.26352,25.004954,0.000367,25.024749,-1.6009,0.030,5.26352,0.00000							30.00,5.27152,25.007735,0.000344,25.026702,-0.6201,0.099,5.27152,0.00000							14.00,5.28835,25.008974,0.000354,25.025975,-0.5771,0.111,5.28835,0.00000							14.00,5.13987,25.007713,0.000350,25.025398,-0.8654,0.086,5.13987,0.00000							30.00,5.30887,25.011620,0.000350,25.026559,-0.4786,0.120,5.30887,0.00000							14.00,5.26552,25.008034,0.000344,25.025885,-0.8693,0.085,5.26552,0.00000
31.00,5.08131,25.009663,0.000359,25.024782,-1.4089,0.053,5.08131,0.00000							15.00,5.04406,25.006783,0.000359,25.024690,-1.5897,0.035,5.04406,0.00000							15.00,5.26321,25.004949,0.000363,25.024737,-1.6003,0.030,5.26321,0.00000							31.00,5.27209,25.007729,0.000347,25.026634,-0.6194,0.099,5.27209,0.00000							15.00,5.28859,25.009114,0.000355,25.026022,-0.5767,0.111,5.28859,0.00000							15.00,5.13960,25.007711,0.000351,25.025307,-0.8646,0.086,5.13960,0.00000							31.00,5.30824,25.011732,0.000350,25.026620,-0.4784,0.120,5.30824,0.00000							15.00,5.26511,25.007980,0.000345,25.025785,-0.8687,0.085,5.26511,0.00000
32.00,5.08143,25.009657,0.000361,25.024703,-1.4081,0.053,5.08143,0.00000							16.00,5.04455,25.006703,0.000359,25.024668,-1.5889,0.035,5.04455,0.00000							16.00,5.26288,25.004943,0.000361,25.024744,-1.5996,0.030,5.26288,0.00000							32.00,5.27181,25.007745,0.000349,25.026631,-0.6188,0.099,5.27181,0.00000							16.00,5.28798,25.009391,0.000359,25.026140,-0.5763,0.111,5.28798,0.00000							16.00,5.13962,25.007742,0.000355,25.025294,-0.8637,0.085,5.13962,0.00000							32.00,5.30599,25.011738,0.000351,25.026588,-0.4782,0.120,5.30599,0.00000							16.00,5.26451,25.007959,0.000341,25.025803,-0.8680,0.085,5.26451,0.00000
33.00,5.08140,25.009686,0.000361,25.024685,-1.4074,0.053,5.08140,0.00000							17.00,5.04468,25.006657,0.000360,25.024663,-1.5881,0.035,5.04468,0.00000							17.00,5.26262,25.005050,0.000361,25.024795,-1.5989,0.030,5.26262,0.00000							33.00,5.27198,25.007837,0.000349,25.026643,-0.6181,0.099,5.27198,0.00000							17.00,5.28858,25.009485,0.000358,25.026128,-0.5760,0.111,5.28858,0.00000							17.00,5.13843,25.007693,0.000349,25.025515,-0.8629,0.086,5.13843,0.00000							33.00,5.30208,25.011720,0.000354,25.026595,-0.4780,0.120,5.30208,0.00000							17.00,5.26445,25.007999,0.000340,25.025776,-0.8674,0.086,5.26445,0.00000
34.00,5.08262,25.009768,0.000367,25.024724,-1.4067,0.053,5.08262,0.00000							18.00,5.04522,25.006709,0.000364,25.024744,-1.5874,0.035,5.04522,0.00000							18.00,5.26284,25.005126,0.000358,25.024828,-1.5982,0.031,5.26284,0.00000							34.00,5.27145,25.007970,0.000346,25.026646,-0.6174,0.099,5.27145,0.00000							18.00,5.28982,25.009631,0.000357,25.026210,-0.5757,0.111,5.28982,0.00000							18.00,5.13821,25.007646,0.000348,25.025756,-0.8621,0.086,5.13821,0.00000							34.00,5.30079,25.011729,0.000355,25.026590,-0.4777,0.120,5.30079,0.00000							18.00,5.26514,25.007953,0.000342,25.025738,-0.8667,0.086,5.26514,0.00000
35.00,5.08213,25.009809,0.000363,25.024721,-1.4060,0.053,5.08213,0.00000							19.00,5.04481,25.006820,0.000365,25.024827,-1.5866,0.035,5.04481,0.00000							19.00,5.26287,25.005178,0.000356,25.024915,-1.5975,0.031,5.26287,0.00000							35.00,5.27060,25.007889,0.000348,25.026502,-0.6167,0.099,5.27060,0.00000							19.00,5.29100,25.009623,0.000353,25.026248,-0.5753,0.111,5.29100,0.00000							19.00,5.13735,25.007675,0.000351,25.025971,-0.8613,0.086,5.13735,0.00000							35.00,5.29888,25.011799,0.000354,25.026734,-0.4775,0.120,5.29888,0.00000							19.00,5.26572,25.008115,0.000345,25.025921,-0.8661,0.085,5.26572,0.00000
36.00,5.08170,25.009737,0.000365,25.024698,-1.4053,0.053,5.08170,0.00000							20.00,5.04531,25.006832,0.000369,25.024755,-1.5858,0.035,5.04531,0.00000							20.00,5.26333,25.005202,0.000359,25.024945,-1.5969,0.031,5.26333,0.00000							36.00,5.26963,25.007985,0.000347,25.026582,-0.6160,0.099,5.26963,0.00000							20.00,5.29169,25.009657,0.000351,25.026218,-0.5750,0.111,5.29169,0.00000							20.00,5.13813,25.007636,0.000348,25.025996,-0.8605,0.086,5.13813,0.00000							36.00,5.29887,25.011834,0.000354,25.026840,-0.4773,0.121,5.29887,0.00000							20.00,5.26512,25.008136,0.000347,25.025937,-0.8654,0.085,5.26512,0.00000
37.00,5.08234,25.009683,0.000365,25.024725,-1.4047,0.053,5.08234,0.00000							21.00,5.04486,25.006855,0.000367,25.024771,-1.5851,0.035,5.04486,0.00000							21.00,5.26306,25.005193,0.000362,25.024968,-1.5962,0.031,5.26306,0.00000							37.00,5.26898,25.007983,0.000348,25.026612,-0.6153,0.099,5.26898,0.00000							21.00,5.29314,25.009621,0.000353,25.026193,-0.5747,0.111,5.29314,0.00000							21.00,5.13890,25.007577,0.000345,25.025924,-0.8597,0.086,5.13890,0.00000							37.00,5.30041,25.011907,0.000355,25.026907,-0.4770,0.121,5.30041,0.00000							21.00,5.26483,25.008197,0.000348,25.025954,-0.8648,0.085,5.26483,0.00000
38.00,5.08215,25.009627,0.000361,25.024719,-1.4040,0.053,5.08215,0.00000							22.00,5.04497,25.006822,0.000363,25.024706,-1.5844,0.035,5.04497,0.00000							22.00,5.26304,25.005150,0.000362,25.025003,-1.5955,0.031,5.26304,0.00000							38.00,5.26846,25.007962,0.000348,25.026629,-0.6146,0.099,5.26846,0.00000							22.00,5.29485,25.009575,0.000354,25.026207,-0.5744,0.111,5.29485,0.00000							22.00,5.14042,25.007599,0.000343,25.025819,-0.8590,0.086,5.14042,0.00000							38.00,5.30274,25.011845,0.000350,25.026785,-0.4768,0.121,5.30274,0.00000							22.00,5.26380,25.008164,0.000345,25.025939,-0.8642,0.085,5.26380,0.00000
39.00,5.08180,25.009597,0.000357,25.024699,-1.4033,0.053,5.08180,0.00000							23.00,5.04532,25.006917,0.000361,25.024717,-1.5837,0.035,5.04532,0.00000							23.00,5.26306,25.005066,0.000363,25.024964,-1.5949,0.031,5.26306,0.00000							39.00,5.26845,25.007963,0.000351,25.026596,-0.6139,0.099,5.26845,0.00000							23.00,5.29572,25.009439,0.000351,25.025992,-0.5740,0.111,5.29572,0.00000							23.00,5.14058,25.007596,0.000346,25.025641,-0.8582,0.086,5.14058,0.00000							39.00,5.30294,25.011843,0.000353,25.026668,-0.4765,0.121,5.30294,0.00000							23.00,5.26190,25.008229,0.000348,25.025924,-0.8635,0.085,5.26190,0.00000
40.00,5.08369,25.009584,0.000358,25.024687,-1.4026,0.054,5.08369,0.00000							24.00,5.04658,25.006876,0.000361,25.024615,-1.5830,0.035,5.04658,0.00000							24.00,5.26267,25.005046,0.000363,25.024877,-1.5942,0.031,5.26267,0.00000							40.00,5.26874,25.008050,0.000354,25.026696,-0.6132,0.099,5.26874,0.00000							24.00,5.29579,25.009356,0.000347,25.025855,-0.5737,0.111,5.29579,0.00000							24.00,5.14111,25.007516,0.000349,25.025487,-0.8574,0.086,5.14111,0.00000							40.00,5.30256,25.011846,0.000355,25.026580,-0.4763,0.121,5.30256,0.00000							24.00,5.26097,25.008227,0.000352,25.025867,-0.8629,0.085,5.26097,0.00000
41.00,5.08442,25.009620,0.000356,25.024681,-1.4019,0.054,5.08442,0.00000							25.00,5.04691,25.006891,0.000353,25.024678,-1.5824,0.036,5.04691,0.00000							25.00,5.26270,25.005142,0.000364,25.024906,-1.5936,0.031,5.26270,0.00000							41.00,5.26912,25.008022,0.000357,25.026689,-0.6126,0.099,5.26912,0.00000							25.00,5.29535,25.009365,0.000344,25.025948,-0.5733,0.112,5.29535,0.00000							25.00,5.14132,25.007545,0.000351,25.025557,-0.8566,0.086,5.14132,0.00000							41.00,5.30203,25.011750,0.000355,25.026495,-0.4760,0.121,5.30203,0.00000							25.00,5.26078,25.008341,0.000353,25.025969,-0.8623,0.085,5.26078,0.00000
42.00,5.08475,25.009613,0.000359,25.024639,-1.4013,0.054,5.08475,0.00000							26.00,5.04680,25.006925,0.000360,25.024637,-1.5817,0.036,5.04680,0.00000							26.00,5.26384,25.005189,0.000364,25.024866,-1.5929,0.031,5.26384,0.00000							42.00,5.26919,25.008064,0.000355,25.026685,-0.6119,0.099,5.26919,0.00000							26.00,5.29522,25.009359,0.000344,25.025905,-0.5729,0.112,5.29522,0.00000							26.00,5.14091,25.007408,0.000355,25.025449,-0.8558,0.086,5.14091,0.00000							42.00,5.30096,25.011664,0.000354,25.026452,-0.4758,0.121,5.30096,0.00000							26.00,5.26101,25.008396,0.000353,25.025955,-0.8617,0.085,5.26101,0.00000
43.00,5.08484,25.009623,0.000363,25.024631,-1.4006,0.054,5.08484,0.00000							27.00,5.04635,25.007033,0.000364,25.024737,-1.5810,0.035,5.04635,0.00000							27.00,5.26398,25.005171,0.000361,25.024820,-1.5922,0.032,5.26398,0.00000							43.00,5.26937,25.008085,0.000356,25.026715,-0.6113,0.099,5.26937,0.00000							27.00,5.29517,25.009332,0.000344,25.025829,-0.5726,0.112,5.29517,0.00000							27.00,5.13995,25.007599,0.000355,25.025570,-0.8550,0.086,5.13995,0.00000							43.00,5.29949,25.011699,0.000358,25.026533,-0.4755,0.121,5.29949,0.00000							27.00,5.26182,25.008420,0.000355,25.025935,-0.8610,0.085,5.26182,0.00000
44.00,5.08510,25.009573,0.000364,25.024638,-1.3999,0.054,5.08510,0.00000							28.00,5.04588,25.006975,0.000359,25.024740,-1.5803,0.036,5.04588,0.00000							28.00,5.26401,25.005189,0.000366,25.024826,-1.5916,0.031,5.26401,0.00000							44.00,5.27013,25.007993,0.000350,25.026695,-0.6106,0.099,5.27013,0.00000							28.00,5.29461,25.009457,0.000347,25.026062,-0.5722,0.112,5.29461,0.00000							28.00,5.13977,25.007521,0.000350,25.025519,-0.8542,0.086,5.13977,0.00000							44.00,5.29941,25.011804,0.000359,25.026695,-0.4752,0.121,5.29941,0.00000							28.00,5.26278,25.008478,0.000355,25.025941,-0.8604,0.085,5.26278,0.00000
45.00,5.08416,25.009569,0.000367,25.024646,-1.3992,0.054,5.08416,0.00000							29.00,5.04553,25.006946,0.000357,25.024812,-1.5796,0.036,5.04553,0.00000							29.00,5.26343,25.005259,0.000369,25.024871,-1.5909,0.031,5.26343,0.00000							45.00,5.27077,25.008018,0.000342,25.026687,-0.6099,0.100,5.27077,0.00000							29.00,5.29351,25.009505,0.000351,25.026140,-0.5718,0.112,5.29351,0.00000							29.00,5.14067,25.007564,0.000345,25.025538,-0.8534,0.087,5.14067,0.00000							45.00,5.29992,25.011839,0.000359,25.026678,-0.4750,0.121,5.29992,0.00000							29.00,5.26206,25.008490,0.000353,25.025889,-0.8598,0.085,5.26206,0.00000
46.00,5.08306,25.009632,0.000366,25.024686,-1.3985,0.054,5.08306,0.00000							30.00,5.04599,25.006896,0.000357,25.024789,-1.5789,0.036,5.04599,0.00000							30.00,5.26283,25.005201,0.000366,25.024879,-1.5903,0.031,5.26283,0.00000							46.00,5.27097,25.008048,0.000336,25.026690,-0.6093,0.100,5.27097,0.00000							30.00,5.29350,25.009368,0.000351,25.026033,-0.5715,0.112,5.29350,0.00000							30.00,5.14083,25.007580,0.000343,25.025471,-0.8526,0.087,5.14083,0.00000							46.00,5.30198,25.011983,0.000361,25.026653,-0.4747,0.121,5.30198,0.00000							30.00,5.26235,25.008440,0.000349,25.025868,-0.8592,0.086,5.26235,0.00000
47.00,5.08231,25.009734,0.000368,25.024777,-1.3978,0.054,5.08231,0.00000							31.00,5.04623,25.006862,0.000355,25.024813,-1.5782,0.036,5.04623,0.00000							31.00,5.26237,25.005152,0.000367,25.024861,-1.5897,0.032,5.26237,0.00000							47.00,5.27093,25.008106,0.000334,25.026669,-0.6087,0.100,5.27093,0.00000							31.00,5.29309,25.009367,0.000352,25.026072,-0.5711,0.112,5.29309,0.00000							31.00,5.14106,25.007704,0.000342,25.025654,-0.8518,0.087,5.14106,0.00000							47.00,5.30300,25.012089,0.000359,25.026689,-0.4745,0.121,5.30300,0.00000							31.00,5.26219,25.008385,0.000346,25.025745,-0.8586,0.086,5.26219,0.00000
48.00,5.08229,25.009734,0.000370,25.024777,-1.3971,0.054,5.08229,0.00000							32.00,5.04712,25.006839,0.000357,25.024781,-1.5775,0.036,5.04712,0.00000							32.00,5.26266,25.005172,0.000371,25.024845,-1.5891,0.031,5.26266,0.00000							48.00,5.27063,25.008145,0.000331,25.026600,-0.6080,0.100,5.27063,0.00000							32.00,5.29163,25.009381,0.000353,25.026098,-0.5708,0.112,5.29163,0.00000							32.00,5.14135,25.007593,0.000347,25.025642,-0.8510,0.087,5.14135,0.00000							48.00,5.30312,25.012188,0.000360,25.026720,-0.4742,0.121,5.30312,0.00000							32.00,5.26134,25.008392,0.000348,25.025737,-0.8580,0.086,5.26134,0.00000
49.00,5.08219,25.009831,0.000371,25.024771,-1.3965,0.054,5.08219,0.00000							33.00,5.04745,25.006910,0.000357,25.024787,-1.5769,0.036,5.04745,0.00000							33.00,5.26195,25.005162,0.000369,25.024825,-1.5885,0.032,5.26195,0.00000							49.00,5.27092,25.008233,0.000337,25.026585,-0.6074,0.100,5.27092,0.00000							33.00,5.28990,25.009266,0.000349,25.026003,-0.5704,0.112,5.28990,0.00000							33.00,5.14235,25.007703,0.000350,25.025773,-0.8502,0.087,5.14235,0.00000							49.00,5.30333,25.012151,0.000357,25.026609,-0.4740,0.121,5.30333,0.00000							33.00,5.26138,25.008440,0.000347,25.025844,-0.8574,0.086,5.26138,0.00000
50.00,5.08206,25.009915,0.000370,25.024781,-1.3958,0.054,5.08206,0.00000							34.00,5.04805,25.006937,0.000358,25.024759,-1.5762,0.036,5.04805,0.00000							34.00,5.26305,25.005133,0.000368,25.024881,-1.5878,0.032,5.26305,0.00000							50.00,5.27041,25.008203,0.000340,25.026524,-0.6069,0.100,5.27041,0.00000							34.00,5.28855,25.009269,0.000348,25.026004,-0.5701,0.112,5.28855,0.00000							34.00,5.14192,25.007825,0.000351,25.025838,-0.8494,0.087,5.14192,0.00000							50.00,5.30370,25.012027,0.000358,25.026537,-0.4737,0.121,5.30370,0.00000							34.00,5.26217,25.008538,0.000344,25.025956,-0.8568,0.086,5.26217,0.00000
51.00,5.08255,25.009920,0.000370,25.024766,-1.3951,0.054,5.08255,0.00000							35.00,5.04759,25.006994,0.000363,25.024733,-1.5755,0.036,5.04759,0.00000							35.00,5.26270,25.005207,0.000368,25.024881,-1.5872,0.032,5.26270,0.00000							51.00,5.27035,25.008201,0.000340,25.026533,-0.6063,0.100,5.27035,0.00000							35.00,5.28744,25.009278,0.000347,25.025977,-0.5697,0.112,5.28744,0.00000							35.00,5.14171,25.007648,0.000345,25.025703,-0.8487,0.087,5.14171,0.00000							51.00,5.30270,25.011873,0.000357,25.026556,-0.4735,0.121,5.30270,0.00000							35.00,5.26237,25.008566,0.000342,25.025861,-0.8562,0.086,5.26237,0.00000
52.00,5.08259,25.009898,0.000368,25.024724,-1.3944,0.054,5.08259,0.00000							36.00,5.04708,25.007053,0.000361,25.024733,-1.5748,0.037,5.04708,0.00000							36.00,5.26267,25.005173,0.000368,25.024814,-1.5866,0.032,5.26267,0.00000							52.00,5.27137,25.008262,0.000342,25.026658,-0.6058,0.100,5.27137,0.00000							36.00,5.28660,25.009150,0.000345,25.025833,-0.5694,0.112,5.28660,0.00000							36.00,5.14174,25.007719,0.000344,25.025720,-0.8479,0.087,5.14174,0.00000							52.00,5.30216,25.011713,0.000359,25.026484,-0.4732,0.121,5.30216,0.00000							36.00,5.26255,25.008596,0.000349,25.025945,-0.8555,0.086,5.26255,0.00000
53.00,5.08250,25.009960,0.000367,25.024713,-1.3937,0.054,5.08250,0.00000							37.00,5.04654,25.007124,0.000360,25.024744,-1.5741,0.037,5.04654,0.00000							37.00,5.26303,25.005147,0.000363,25.024787,-1.5859,0.032,5.26303,0.00000							53.00,5.27155,25.008269,0.000341,25.026672,-0.6052,0.100,5.27155,0.00000							37.00,5.28686,25.009147,0.000342,25.025862,-0.5690,0.112,5.28686,0.00000							37.00,5.14186,25.007631,0.000339,25.025582,-0.8471,0.088,5.14186,0.00000							53.00,5.30219,25.011760,0.000355,25.026575,-0.4730,0.121,5.30219,0.00000							37.00,5.26370,25.008555,0.000345,25.025930,-0.8549,0.086,5.26370,0.00000
54.00,5.08208,25.009986,0.000366,25.024745,-1.3931,0.054,5.08208,0.00000							38.00,5.04647,25.007091,0.000364,25.024649,-1.5734,0.037,5.04647,0.00000							38.00,5.26405,25.005219,0.000359,25.024801,-1.5853,0.032,5.26405,0.00000							54.00,5.27189,25.008284,0.000337,25.026694,-0.6047,0.100,5.27189,0.00000							38.00,5.28725,25.009076,0.000347,25.025791,-0.5687,0.112,5.28725,0.00000							38.00,5.14082,25.007826,0.000340,25.025777,-0.8463,0.088,5.14082,0.00000							54.00,5.30199,25.011644,0.000350,25.026534,-0.4727,0.121,5.30199,0.00000							38.00,5.26359,25.008582,0.000345,25.025889,-0.8543,0.086,5.26359,0.00000
55.00,5.08181,25.010021,0.000366,25.024736,-1.3924,0.054,5.08181,0.00000							39.00,5.04532,25.007104,0.000365,25.024626,-1.5727,0.037,5.04532,0.00000							39.00,5.26380,25.005264,0.000357,25.024761,-1.5847,0.032,5.26380,0.00000							55.00,5.27190,25.008276,0.000336,25.026679,-0.6041,0.101,5.27190,0.00000							39.00,5.28812,25.009106,0.000349,25.025807,-0.5684,0.112,5.28812,0.00000							39.00,5.14095,25.007688,0.000343,25.025598,-0.8456,0.088,5.14095,0.00000							55.00,5.30167,25.011745,0.000342,25.026569,-0.4725,0.122,5.30167,0.00000							39.00,5.26365,25.008527,0.000342,25.025768,-0.8537,0.086,5.26365,0.00000
56.00,5.08187,25.010104,0.000368,25.024786,-1.3917,0.054,5.08187,0.00000							40.00,5.04541,25.007118,0.000364,25.024707,-1.5720,0.037,5.04541,0.00000							40.00,5.26399,25.005257,0.000358,25.024739,-1.5841,0.033,5.26399,0.00000							56.00,5.27159,25.008342,0.000337,25.026689,-0.6036,0.101,5.27159,0.00000							40.00,5.28910,25.009189,0.000351,25.025776,-0.5680,0.112,5.28910,0.00000							40.00,5.14040,25.008011,0.000347,25.025871,-0.8449,0.087,5.14040,0.00000							56.00,5.30268,25.011756,0.000338,25.026492,-0.4722,0.122,5.30268,0.00000							40.00,5.26337,25.008584,0.000344,25.025825,-0.8531,0.086,5.26337,0.00000
57.00,5.08129,25.010156,0.000364,25.024785,-1.3911,0.055,5.08129,0.00000							41.00,5.04657,25.007110,0.000366,25.024667,-1.5712,0.037,5.04657,0.00000							41.00,5.26358,25.005366,0.000359,25.024858,-1.5835,0.033,5.26358,0.00000							57.00,5.26949,25.008267,0.000335,25.026632,-0.6030,0.101,5.26949,0.00000							41.00,5.29023,25.009314,0.000351,25.025876,-0.5677,0.112,5.29023,0.00000							41.00,5.14018,25.008056,0.000346,25.025948,-0.8441,0.088,5.14018,0.00000							57.00,5.30244,25.011855,0.000337,25.026554,-0.4720,0.122,5.30244,0.00000							41.00,5.26428,25.008581,0.000336,25.025816,-0.8525,0.087,5.26428,0.00000
58.00,5.08113,25.010136,0.000364,25.024888,-1.3904,0.055,5.08113,0.00000							42.00,5.04732,25.006981,0.000364,25.024546,-1.5705,0.037,5.04732,0.00000							42.00,5.26255,25.005398,0.000361,25.024924,-1.5829,0.032,5.26255,0.00000							58.00,5.26921,25.008220,0.000339,25.026704,-0.6025,0.101,5.26921,0.00000							42.00,5.29041,25.009265,0.000351,25.025794,-0.5674,0.112,5.29041,0.00000							42.00,5.13978,25.008335,0.000347,25.026133,-0.8434,0.088,5.13978,0.00000							58.00,5.30187,25.011815,0.000341,25.026428,-0.4717,0.122,5.30187,0.00000							42.00,5.26382,25.008672,0.000336,25.025918,-0.8518,0.087,5.26382,0.00000
59.00,5.08125,25.010071,0.000369,25.024827,-1.3898,0.054,5.08125,0.00000							43.00,5.04693,25.006953,0.000361,25.024654,-1.5698,0.037,5.04693,0.00000							43.00,5.26135,25.005424,0.000362,25.024910,-1.5823,0.032,5.26135,0.00000							59.00,5.26888,25.008104,0.000341,25.026657,-0.6019,0.101,5.26888,0.00000							43.00,5.29159,25.009403,0.000345,25.025918,-0.5671,0.112,5.29159,0.00000							43.00,5.14033,25.008181,0.000345,25.025881,-0.8427,0.088,5.14033,0.00000							59.00,5.30157,25.011928,0.000345,25.026524,-0.4714,0.122,5.30157,0.00000							43.00,5.26400,25.008729,0.000336,25.025969,-0.8512,0.087,5.26400,0.00000
60.00,5.08087,25.010034,0.000366,25.024823,-1.3891,0.054,5.08087,0.00000							44.00,5.04821,25.006982,0.000360,25.024753,-1.5691,0.037,5.04821,0.00000							44.00,5.26208,25.005410,0.000364,25.024819,-1.5817,0.032,5.26208,0.00000							60.00,5.26876,25.008159,0.000347,25.026602,-0.6014,0.101,5.26876,0.00000							44.00,5.29261,25.009406,0.000342,25.025932,-0.5668,0.112,5.29261,0.00000							44.00,5.14056,25.008376,0.000347,25.026124,-0.8419,0.088,5.14056,0.00000							60.00,5.30169,25.011990,0.000354,25.026580,-0.4712,0.122,5.30169,0.00000							44.00,5.26437,25.008734,0.000340,25.026003,-0.8505,0.087,5.26437,0.00000
@1,0.5000,1.0, 60.0359999999928							45.00,5.04836,25.006975,0.000359,25.024734,-1.5684,0.037,5.04836,0.00000							45.00,5.26320,25.005445,0.000363,25.024807,-1.5811,0.032,5.26320,0.00000							@1,0.5000,1.0, 60.0469999999914							45.00,5.29260,25.009417,0.000335,25.025960,-0.5665,0.113,5.29260,0.00000							45.00,5.14171,25.008263,0.000348,25.026029,-0.8412,0.088,5.14171,0.00000							@1,0.5000,1.0, 60.0889999999999							45.00,5.26461,25.008766,0.000343,25.026071,-0.8499,0.087,5.26461,0.00000
61.00,5.08027,25.010062,0.000364,25.024822,-1.3885,0.055,5.08027,0.00000							46.00,5.04824,25.006971,0.000358,25.024822,-1.5677,0.037,5.04824,0.00000							46.00,5.26321,25.005454,0.000359,25.024752,-1.5805,0.033,5.26321,0.00000							61.00,5.26865,25.008140,0.000350,25.026537,-0.6009,0.100,5.26865,0.00000							46.00,5.29226,25.009432,0.000336,25.025977,-0.5662,0.113,5.29226,0.00000							46.00,5.14226,25.008094,0.000344,25.025813,-0.8405,0.088,5.14226,0.00000							61.00,5.30041,25.012064,0.000355,25.026652,-0.4709,0.122,5.30041,0.00000							46.00,5.26456,25.008900,0.000346,25.026113,-0.8493,0.087,5.26456,0.00000
62.00,5.07480,25.010090,0.000362,25.024832,-1.3879,0.055,5.07480,0.00000							47.00,5.04816,25.007029,0.000360,25.024906,-1.5670,0.037,5.04816,0.00000							47.00,5.26382,25.005415,0.000356,25.024702,-1.5799,0.033,5.26382,0.00000							62.00,5.26294,25.008187,0.000350,25.026543,-0.6004,0.100,5.26294,0.00000							47.00,5.29301,25.009511,0.000336,25.026023,-0.5660,0.113,5.29301,0.00000							47.00,5.14312,25.007732,0.000340,25.025503,-0.8398,0.088,5.14312,0.00000							62.00,5.29324,25.012155,0.000353,25.026625,-0.4706,0.122,5.29324,0.00000							47.00,5.26453,25.008953,0.000347,25.026148,-0.8487,0.087,5.26453,0.00000
63.00,5.06148,25.010143,0.000357,25.024746,-1.3873,0.055,5.06148,0.00000							48.00,5.04935,25.007087,0.000361,25.024939,-1.5662,0.037,5.04935,0.00000							48.00,5.26518,25.005384,0.000360,25.024740,-1.5793,0.033,5.26518,0.00000							63.00,5.23667,25.008248,0.000348,25.026485,-0.5998,0.101,5.23667,0.00000							48.00,5.29266,25.009451,0.000337,25.025931,-0.5657,0.113,5.29266,0.00000							48.00,5.14346,25.007596,0.000336,25.025435,-0.8391,0.088,5.14346,0.00000							63.00,5.26607,25.012142,0.000353,25.026624,-0.4704,0.122,5.26607,0.00000							48.00,5.26422,25.008999,0.000347,25.026153,-0.8481,0.087,5.26422,0.00000
64.00,5.04945,25.010170,0.000354,25.024766,-1.3866,0.055,5.04945,0.00000							49.00,5.04981,25.007122,0.000365,25.024920,-1.5655,0.037,5.04981,0.00000							49.00,5.26451,25.005474,0.000360,25.024823,-1.5787,0.033,5.26451,0.00000							64.00,5.20177,25.008383,0.000343,25.026521,-0.5993,0.101,5.20177,0.00000							49.00,5.29178,25.009439,0.000340,25.025825,-0.5654,0.113,5.29178,0.00000							49.00,5.14354,25.007176,0.000329,25.025096,-0.8384,0.089,5.14354,0.00000							64.00,5.23156,25.012126,0.000349,25.026541,-0.4702,0.122,5.23156,0.00000							49.00,5.26337,25.009049,0.000351,25.026107,-0.8476,0.087,5.26337,0.00000
65.00,5.04072,25.010081,0.000354,25.024709,-1.3860,0.055,5.04072,0.00000							50.00,5.04958,25.007158,0.000362,25.024891,-1.5648,0.037,5.04958,0.00000							50.00,5.26521,25.005391,0.000366,25.024833,-1.5781,0.033,5.26521,0.00000							65.00,5.16942,25.008450,0.000338,25.026647,-0.5988,0.101,5.16942,0.00000							50.00,5.29188,25.009442,0.000341,25.025813,-0.5651,0.113,5.29188,0.00000							50.00,5.14295,25.007358,0.000325,25.025188,-0.8377,0.089,5.14295,0.00000							65.00,5.19788,25.012182,0.000347,25.026538,-0.4699,0.122,5.19788,0.00000							50.00,5.26292,25.008979,0.000355,25.026003,-0.8470,0.087,5.26292,0.00000
66.00,5.03299,25.009977,0.000353,25.024675,-1.3854,0.055,5.03299,0.00000							51.00,5.04926,25.007223,0.000360,25.024840,-1.5641,0.038,5.04926,0.00000							51.00,5.26543,25.005396,0.000368,25.024899,-1.5775,0.033,5.26543,0.00000							66.00,5.14122,25.008462,0.000340,25.026670,-0.5982,0.101,5.14122,0.00000							51.00,5.29154,25.009475,0.000341,25.025823,-0.5649,0.113,5.29154,0.00000							51.00,5.14305,25.007450,0.000327,25.025220,-0.8370,0.089,5.14305,0.00000							66.00,5.16852,25.012267,0.000349,25.026528,-0.4697,0.122,5.16852,0.00000							51.00,5.26228,25.008900,0.000353,25.025943,-0.8464,0.087,5.26228,0.00000
67.00,5.03225,25.009861,0.000358,25.024669,-1.3848,0.055,5.03225,0.00000							52.00,5.04947,25.007348,0.000357,25.024863,-1.5634,0.038,5.04947,0.00000							52.00,5.26562,25.005390,0.000373,25.024897,-1.5769,0.032,5.26562,0.00000							67.00,5.12607,25.008473,0.000343,25.026614,-0.5977,0.101,5.12607,0.00000							52.00,5.29086,25.009526,0.000344,25.025913,-0.5647,0.113,5.29086,0.00000							52.00,5.14307,25.007454,0.000329,25.025207,-0.8363,0.089,5.14307,0.00000							67.00,5.15217,25.012277,0.000354,25.026635,-0.4694,0.122,5.15217,0.00000							52.00,5.26262,25.008869,0.000353,25.025864,-0.8458,0.087,5.26262,0.00000
68.00,5.04004,25.009863,0.000360,25.024642,-1.3842,0.055,5.04004,0.00000							53.00,5.04914,25.007373,0.000360,25.024794,-1.5627,0.038,5.04914,0.00000							53.00,5.26501,25.005388,0.000365,25.024929,-1.5763,0.033,5.26501,0.00000							68.00,5.13450,25.008492,0.000347,25.026608,-0.5972,0.101,5.13450,0.00000							53.00,5.29121,25.009691,0.000345,25.026035,-0.5644,0.113,5.29121,0.00000							53.00,5.14221,25.007765,0.000331,25.025411,-0.8355,0.089,5.14221,0.00000							68.00,5.16158,25.012282,0.000354,25.026702,-0.4691,0.122,5.16158,0.00000							53.00,5.26217,25.008731,0.000352,25.025762,-0.8452,0.087,5.26217,0.00000
69.00,5.04910,25.009907,0.000360,25.024687,-1.3836,0.055,5.04910,0.00000							54.00,5.04774,25.007425,0.000357,25.024823,-1.5620,0.038,5.04774,0.00000							54.00,5.26490,25.005311,0.000361,25.024906,-1.5757,0.033,5.26490,0.00000							69.00,5.15569,25.008534,0.000357,25.026611,-0.5967,0.101,5.15569,0.00000							54.00,5.29199,25.009664,0.000343,25.026053,-0.5641,0.113,5.29199,0.00000							54.00,5.14163,25.008071,0.000337,25.025599,-0.8348,0.089,5.14163,0.00000							69.00,5.18310,25.012413,0.000359,25.026808,-0.4689,0.122,5.18310,0.00000							54.00,5.26188,25.008677,0.000348,25.025805,-0.8447,0.087,5.26188,0.00000
70.00,5.05573,25.009969,0.000363,25.024694,-1.3829,0.055,5.05573,0.00000							55.00,5.04798,25.007431,0.000363,25.024843,-1.5613,0.038,5.04798,0.00000							55.00,5.26414,25.005374,0.000357,25.024896,-1.5750,0.033,5.26414,0.00000							70.00,5.18003,25.008411,0.000359,25.026514,-0.5962,0.101,5.18003,0.00000							55.00,5.29109,25.009744,0.000346,25.026106,-0.5639,0.113,5.29109,0.00000							55.00,5.14141,25.007976,0.000341,25.025492,-0.8341,0.089,5.14141,0.00000							70.00,5.20798,25.012311,0.000358,25.026737,-0.4686,0.122,5.20798,0.00000							55.00,5.26291,25.008685,0.000344,25.025869,-0.8441,0.087,5.26291,0.00000
71.00,5.06187,25.010017,0.000362,25.024673,-1.3823,0.056,5.06187,0.00000							56.00,5.04782,25.007380,0.000361,25.024831,-1.5605,0.038,5.04782,0.00000							56.00,5.26504,25.005398,0.000354,25.024832,-1.5744,0.034,5.26504,0.00000							71.00,5.20208,25.008368,0.000357,25.026490,-0.5957,0.101,5.20208,0.00000							56.00,5.29025,25.009773,0.000347,25.026101,-0.5636,0.113,5.29025,0.00000							56.00,5.14142,25.007971,0.000344,25.025543,-0.8334,0.089,5.14142,0.00000							71.00,5.23118,25.012261,0.000358,25.026689,-0.4683,0.122,5.23118,0.00000							56.00,5.26333,25.008630,0.000343,25.025866,-0.8436,0.088,5.26333,0.00000
72.00,5.06674,25.010043,0.000361,25.024640,-1.3817,0.056,5.06674,0.00000							57.00,5.04770,25.007351,0.000361,25.024861,-1.5598,0.038,5.04770,0.00000							57.00,5.26439,25.005539,0.000354,25.024879,-1.5737,0.034,5.26439,0.00000							72.00,5.21989,25.008410,0.000355,25.026523,-0.5952,0.101,5.21989,0.00000							57.00,5.29044,25.009890,0.000346,25.026113,-0.5633,0.113,5.29044,0.00000							57.00,5.14131,25.008167,0.000344,25.025665,-0.8326,0.089,5.14131,0.00000							72.00,5.24954,25.012202,0.000352,25.026516,-0.4680,0.122,5.24954,0.00000							57.00,5.26315,25.008572,0.000342,25.025863,-0.8430,0.088,5.26315,0.00000
73.00,5.07145,25.009934,0.000362,25.024668,-1.3811,0.056,5.07145,0.00000							58.00,5.04787,25.007367,0.000357,25.025009,-1.5591,0.038,5.04787,0.00000							58.00,5.26437,25.005535,0.000353,25.024861,-1.5731,0.034,5.26437,0.00000							73.00,5.23504,25.008429,0.000354,25.026574,-0.5947,0.101,5.23504,0.00000							58.00,5.28976,25.009752,0.000345,25.026017,-0.5631,0.113,5.28976,0.00000							58.00,5.14291,25.008253,0.000342,25.025675,-0.8319,0.089,5.14291,0.00000							73.00,5.26461,25.012299,0.000348,25.026548,-0.4678,0.122,5.26461,0.00000							58.00,5.26420,25.008592,0.000347,25.025884,-0.8425,0.088,5.26420,0.00000
74.00,5.07376,25.009880,0.000363,25.024654,-1.3805,0.056,5.07376,0.00000							59.00,5.04912,25.007249,0.000358,25.024865,-1.5584,0.038,5.04912,0.00000							59.00,5.26411,25.005536,0.000354,25.024889,-1.5725,0.034,5.26411,0.00000							74.00,5.24472,25.008464,0.000349,25.026681,-0.5942,0.101,5.24472,0.00000							59.00,5.28925,25.009729,0.000346,25.026032,-0.5628,0.113,5.28925,0.00000							59.00,5.14405,25.008179,0.000340,25.025593,-0.8312,0.089,5.14405,0.00000							74.00,5.27438,25.012243,0.000344,25.026507,-0.4675,0.122,5.27438,0.00000							59.00,5.26474,25.008568,0.000346,25.025835,-0.8419,0.088,5.26474,0.00000
75.00,5.07481,25.009882,0.000363,25.024699,-1.3799,0.056,5.07481,0.00000							60.00,5.04962,25.007125,0.000359,25.024793,-1.5577,0.038,5.04962,0.00000							60.00,5.26346,25.005563,0.000357,25.024971,-1.5718,0.034,5.26346,0.00000							75.00,5.24910,25.008429,0.000350,25.026715,-0.5937,0.101,5.24910,0.00000							60.00,5.28951,25.009589,0.000347,25.025958,-0.5626,0.113,5.28951,0.00000							60.00,5.14420,25.008339,0.000343,25.025759,-0.8305,0.089,5.14420,0.00000							75.00,5.27863,25.012262,0.000344,25.026509,-0.4673,0.122,5.27863,0.00000							60.00,5.26390,25.008500,0.000342,25.025767,-0.8414,0.088,5.26390,0.00000
76.00,5.07629,25.009778,0.000362,25.024716,-1.3792,0.056,5.07629,0.00000							@1,0.5000,1.0, 60.0420000000013							@1,0.5000,1.0, 60.0030000000006							76.00,5.25170,25.008740,0.000349,25.026965,-0.5931,0.102,5.25170,0.00000							@1,0.5000,1.0, 60.0339999999997							@1,0.5000,1.0, 60.0730000000003							76.00,5.28137,25.012255,0.000343,25.026523,-0.4671,0.122,5.28137,0.00000							@1,0.5000,1.0, 60.0889999999999
77.00,5.07695,25.009736,0.000360,25.024687,-1.3786,0.056,5.07695,0.00000							61.00,5.05065,25.007168,0.000360,25.024849,-1.5570,0.038,5.05065,0.00000							61.00,5.26282,25.005551,0.000356,25.025001,-1.5712,0.034,5.26282,0.00000							77.00,5.25400,25.008574,0.000354,25.026799,-0.5926,0.102,5.25400,0.00000							61.00,5.29045,25.009679,0.000340,25.025987,-0.5623,0.114,5.29045,0.00000							61.00,5.14366,25.008412,0.000344,25.025777,-0.8297,0.089,5.14366,0.00000							77.00,5.28421,25.012156,0.000346,25.026465,-0.4669,0.122,5.28421,0.00000							61.00,5.26296,25.008547,0.000347,25.025839,-0.8409,0.088,5.26296,0.00000
78.00,5.07698,25.009777,0.000361,25.024705,-1.3780,0.056,5.07698,0.00000							62.00,5.04066,25.007182,0.000357,25.024871,-1.5562,0.039,5.04066,0.00000							62.00,5.25410,25.005493,0.000355,25.024948,-1.5706,0.034,5.25410,0.00000							78.00,5.25463,25.008405,0.000351,25.026665,-0.5922,0.102,5.25463,0.00000							62.00,5.28137,25.009604,0.000336,25.025903,-0.5621,0.114,5.28137,0.00000							62.00,5.13606,25.008564,0.000347,25.025905,-0.8290,0.089,5.13606,0.00000							78.00,5.28605,25.012094,0.000351,25.026377,-0.4667,0.122,5.28605,0.00000							62.00,5.25178,25.008603,0.000350,25.025895,-0.8403,0.088,5.25178,0.00000
79.00,5.07731,25.009803,0.000364,25.024702,-1.3774,0.056,5.07731,0.00000							63.00,5.00860,25.007166,0.000356,25.024784,-1.5555,0.039,5.00860,0.00000							63.00,5.22808,25.005581,0.000360,25.024869,-1.5699,0.034,5.22808,0.00000							79.00,5.25619,25.008283,0.000352,25.026625,-0.5917,0.102,5.25619,0.00000							63.00,5.25606,25.009750,0.000335,25.025905,-0.5618,0.114,5.25606,0.00000							63.00,5.11339,25.008430,0.000351,25.025794,-0.8283,0.089,5.11339,0.00000							79.00,5.28735,25.012028,0.000346,25.026215,-0.4664,0.122,5.28735,0.00000							63.00,5.22324,25.008608,0.000344,25.025904,-0.8398,0.088,5.22324,0.00000
80.00,5.07873,25.009778,0.000364,25.024693,-1.3768,0.056,5.07873,0.00000							64.00,4.97596,25.007270,0.000357,25.024894,-1.5548,0.039,4.97596,0.00000							64.00,5.20268,25.005626,0.000357,25.024872,-1.5692,0.034,5.20268,0.00000							80.00,5.25871,25.008423,0.000350,25.026601,-0.5913,0.102,5.25871,0.00000							64.00,5.22954,25.009744,0.000335,25.025817,-0.5615,0.114,5.22954,0.00000							64.00,5.08968,25.008555,0.000354,25.025889,-0.8276,0.089,5.08968,0.00000							80.00,5.28894,25.012117,0.000347,25.026321,-0.4662,0.123,5.28894,0.00000							64.00,5.19742,25.008685,0.000342,25.025975,-0.8392,0.088,5.19742,0.00000
81.00,5.07932,25.009838,0.000370,25.024698,-1.3762,0.056,5.07932,0.00000							65.00,4.94684,25.007450,0.000356,25.024976,-1.5540,0.039,4.94684,0.00000							65.00,5.18041,25.005662,0.000357,25.024850,-1.5685,0.035,5.18041,0.00000							81.00,5.26091,25.008056,0.000347,25.026418,-0.5908,0.102,5.26091,0.00000							65.00,5.20550,25.009977,0.000337,25.025956,-0.5612,0.114,5.20550,0.00000							65.00,5.06624,25.008346,0.000347,25.025707,-0.8269,0.089,5.06624,0.00000							81.00,5.29135,25.012187,0.000348,25.026394,-0.4660,0.123,5.29135,0.00000							65.00,5.17266,25.008706,0.000345,25.025943,-0.8386,0.088,5.17266,0.00000
82.00,5.08039,25.009889,0.000372,25.024726,-1.3755,0.056,5.08039,0.00000							66.00,4.92047,25.007355,0.000358,25.024927,-1.5533,0.039,4.92047,0.00000							66.00,5.16001,25.005738,0.000360,25.024897,-1.5679,0.034,5.16001,0.00000							82.00,5.26006,25.008148,0.000342,25.026554,-0.5904,0.102,5.26006,0.00000							66.00,5.18217,25.009907,0.000347,25.025932,-0.5609,0.114,5.18217,0.00000							66.00,5.04159,25.008252,0.000338,25.025675,-0.8262,0.090,5.04159,0.00000							82.00,5.29147,25.012306,0.000350,25.026514,-0.4657,0.123,5.29147,0.00000							66.00,5.14876,25.008660,0.000344,25.025822,-0.8381,0.088,5.14876,0.00000
83.00,5.08015,25.009902,0.000369,25.024640,-1.3749,0.056,5.08015,0.00000							67.00,4.90843,25.007361,0.000364,25.024910,-1.5526,0.039,4.90843,0.00000							67.00,5.15154,25.005844,0.000360,25.024964,-1.5672,0.034,5.15154,0.00000							83.00,5.26064,25.008221,0.000347,25.026661,-0.5899,0.102,5.26064,0.00000							67.00,5.16790,25.009986,0.000351,25.026008,-0.5606,0.114,5.16790,0.00000							67.00,5.02145,25.008144,0.000332,25.025640,-0.8255,0.090,5.02145,0.00000							83.00,5.29168,25.012294,0.000344,25.026502,-0.4654,0.123,5.29168,0.00000							67.00,5.13594,25.008647,0.000339,25.025748,-0.8376,0.088,5.13594,0.00000
84.00,5.07963,25.009939,0.000364,25.024608,-1.3742,0.057,5.07963,0.00000							68.00,4.92153,25.007405,0.000366,25.024916,-1.5518,0.039,4.92153,0.00000							68.00,5.16292,25.005852,0.000364,25.024998,-1.5666,0.034,5.16292,0.00000							84.00,5.26132,25.008012,0.000346,25.026477,-0.5895,0.102,5.26132,0.00000							68.00,5.17004,25.010019,0.000352,25.026119,-0.5603,0.114,5.17004,0.00000							68.00,5.01732,25.007971,0.000333,25.025590,-0.8247,0.090,5.01732,0.00000							84.00,5.29304,25.012301,0.000350,25.026542,-0.4652,0.123,5.29304,0.00000							68.00,5.14259,25.008676,0.000337,25.025755,-0.8371,0.089,5.14259,0.00000
85.00,5.07930,25.010004,0.000368,25.024584,-1.3736,0.056,5.07930,0.00000							69.00,4.94015,25.007429,0.000364,25.024864,-1.5511,0.039,4.94015,0.00000							69.00,5.17787,25.005819,0.000367,25.024978,-1.5660,0.034,5.17787,0.00000							85.00,5.26097,25.008490,0.000347,25.026909,-0.5890,0.102,5.26097,0.00000							69.00,5.17521,25.010200,0.000352,25.026243,-0.5600,0.114,5.17521,0.00000							69.00,5.01688,25.007936,0.000327,25.025596,-0.8240,0.090,5.01688,0.00000							85.00,5.29415,25.012256,0.000345,25.026433,-0.4649,0.123,5.29415,0.00000							69.00,5.15075,25.008670,0.000340,25.025740,-0.8366,0.089,5.15075,0.00000
86.00,5.07878,25.010056,0.000365,25.024551,-1.3730,0.057,5.07878,0.00000							70.00,4.95861,25.007388,0.000362,25.024799,-1.5504,0.039,4.95861,0.00000							70.00,5.19184,25.005845,0.000368,25.025006,-1.5653,0.034,5.19184,0.00000							86.00,5.26095,25.008562,0.000346,25.026820,-0.5886,0.102,5.26095,0.00000							70.00,5.18200,25.010024,0.000352,25.026056,-0.5597,0.114,5.18200,0.00000							70.00,5.02005,25.007915,0.000329,25.025578,-0.8233,0.091,5.02005,0.00000							86.00,5.29550,25.012208,0.000341,25.026297,-0.4647,0.123,5.29550,0.00000							70.00,5.16150,25.008655,0.000340,25.025719,-0.8361,0.089,5.16150,0.00000
87.00,5.07864,25.010101,0.000366,25.024559,-1.3724,0.057,5.07864,0.00000							71.00,4.97657,25.007492,0.000364,25.024832,-1.5496,0.039,4.97657,0.00000							71.00,5.20544,25.005785,0.000367,25.024932,-1.5647,0.034,5.20544,0.00000							87.00,5.26303,25.008739,0.000347,25.026957,-0.5881,0.102,5.26303,0.00000							71.00,5.19080,25.009955,0.000351,25.025947,-0.5594,0.114,5.19080,0.00000							71.00,5.02752,25.007962,0.000337,25.025584,-0.8226,0.090,5.02752,0.00000							87.00,5.29785,25.012237,0.000338,25.026255,-0.4644,0.123,5.29785,0.00000							71.00,5.17551,25.008744,0.000334,25.025776,-0.8355,0.089,5.17551,0.00000
88.00,5.07919,25.010146,0.000368,25.024588,-1.3717,0.057,5.07919,0.00000							72.00,4.99256,25.007519,0.000362,25.024843,-1.5489,0.039,4.99256,0.00000							72.00,5.21844,25.005731,0.000363,25.024872,-1.5641,0.034,5.21844,0.00000							88.00,5.26323,25.008843,0.000346,25.026928,-0.5877,0.102,5.26323,0.00000							72.00,5.20122,25.009943,0.000351,25.025976,-0.5590,0.114,5.20122,0.00000							72.00,5.04028,25.007878,0.000344,25.025456,-0.8219,0.090,5.04028,0.00000							88.00,5.29837,25.012320,0.000343,25.026294,-0.4641,0.123,5.29837,0.00000							72.00,5.19117,25.008664,0.000335,25.025693,-0.8351,0.089,5.19117,0.00000
89.00,5.07924,25.010143,0.000368,25.024612,-1.3711,0.057,5.07924,0.00000							73.00,5.00651,25.007543,0.000363,25.024869,-1.5481,0.039,5.00651,0.00000							73.00,5.22924,25.005724,0.000357,25.024905,-1.5635,0.035,5.22924,0.00000							89.00,5.26399,25.009141,0.000342,25.027026,-0.5873,0.103,5.26399,0.00000							73.00,5.21407,25.009796,0.000350,25.025832,-0.5587,0.114,5.21407,0.00000							73.00,5.05479,25.007983,0.000339,25.025582,-0.8212,0.090,5.05479,0.00000							89.00,5.29788,25.012432,0.000347,25.026386,-0.4639,0.123,5.29788,0.00000							73.00,5.20528,25.008636,0.000338,25.025697,-0.8345,0.089,5.20528,0.00000
90.00,5.07917,25.010083,0.000362,25.024635,-1.3705,0.057,5.07917,0.00000							74.00,5.01673,25.007621,0.000361,25.024906,-1.5474,0.040,5.01673,0.00000							74.00,5.23611,25.005723,0.000361,25.024912,-1.5629,0.035,5.23611,0.00000							90.00,5.26528,25.008616,0.000343,25.026591,-0.5869,0.103,5.26528,0.00000							74.00,5.22645,25.009910,0.000349,25.025988,-0.5584,0.114,5.22645,0.00000							74.00,5.06841,25.008049,0.000341,25.025661,-0.8205,0.090,5.06841,0.00000							90.00,5.29894,25.012479,0.000351,25.026461,-0.4636,0.123,5.29894,0.00000							74.00,5.21642,25.008585,0.000339,25.025674,-0.8340,0.089,5.21642,0.00000
91.00,5.08020,25.010121,0.000363,25.024685,-1.3698,0.057,5.08020,0.00000							75.00,5.02463,25.007687,0.000363,25.024976,-1.5467,0.040,5.02463,0.00000							75.00,5.24177,25.005715,0.000359,25.024859,-1.5623,0.035,5.24177,0.00000							91.00,5.26675,25.008661,0.000347,25.026647,-0.5865,0.102,5.26675,0.00000							75.00,5.23641,25.010000,0.000351,25.026101,-0.5581,0.114,5.23641,0.00000							75.00,5.08105,25.008068,0.000340,25.025657,-0.8198,0.091,5.08105,0.00000							91.00,5.29758,25.012548,0.000352,25.026574,-0.4634,0.123,5.29758,0.00000							75.00,5.22496,25.008617,0.000337,25.025746,-0.8335,0.089,5.22496,0.00000
92.00,5.08014,25.010149,0.000364,25.024718,-1.3692,0.057,5.08014,0.00000							76.00,5.03018,25.007702,0.000359,25.025006,-1.5460,0.040,5.03018,0.00000							76.00,5.24520,25.005750,0.000357,25.024861,-1.5617,0.035,5.24520,0.00000							92.00,5.26630,25.008533,0.000345,25.026488,-0.5860,0.102,5.26630,0.00000							76.00,5.24445,25.010186,0.000351,25.026106,-0.5578,0.114,5.24445,0.00000							76.00,5.09138,25.008069,0.000336,25.025649,-0.8191,0.091,5.09138,0.00000							92.00,5.29677,25.012657,0.000352,25.026629,-0.4631,0.123,5.29677,0.00000							76.00,5.23144,25.008451,0.000344,25.025707,-0.8330,0.089,5.23144,0.00000
93.00,5.08047,25.010168,0.000364,25.024704,-1.3685,0.057,5.08047,0.00000							77.00,5.03390,25.007664,0.000358,25.024962,-1.5453,0.040,5.03390,0.00000							77.00,5.24807,25.005777,0.000361,25.024868,-1.5612,0.035,5.24807,0.00000							93.00,5.26677,25.008562,0.000337,25.026464,-0.5856,0.103,5.26677,0.00000							77.00,5.25217,25.010021,0.000353,25.025936,-0.5575,0.114,5.25217,0.00000							77.00,5.10048,25.008139,0.000335,25.025707,-0.8184,0.091,5.10048,0.00000							93.00,5.29846,25.012637,0.000351,25.026592,-0.4629,0.123,5.29846,0.00000							77.00,5.23612,25.008550,0.000342,25.025844,-0.8324,0.089,5.23612,0.00000
94.00,5.08115,25.010184,0.000366,25.024705,-1.3679,0.057,5.08115,0.00000							78.00,5.03736,25.007670,0.000359,25.024892,-1.5446,0.040,5.03736,0.00000							78.00,5.24958,25.005770,0.000360,25.024914,-1.5606,0.035,5.24958,0.00000							94.00,5.26597,25.008556,0.000339,25.026501,-0.5852,0.103,5.26597,0.00000							78.00,5.25849,25.009907,0.000355,25.025881,-0.5571,0.114,5.25849,0.00000							78.00,5.10731,25.008174,0.000342,25.025582,-0.8177,0.091,5.10731,0.00000							94.00,5.30029,25.012621,0.000350,25.026569,-0.4626,0.123,5.30029,0.00000							78.00,5.24039,25.008548,0.000343,25.025896,-0.8319,0.089,5.24039,0.00000
95.00,5.08170,25.010273,0.000367,25.024718,-1.3673,0.057,5.08170,0.00000							79.00,5.03971,25.007583,0.000359,25.024848,-1.5439,0.040,5.03971,0.00000							79.00,5.25157,25.005798,0.000356,25.024907,-1.5601,0.035,5.25157,0.00000							95.00,5.26565,25.008730,0.000336,25.026629,-0.5847,0.103,5.26565,0.00000							79.00,5.26325,25.009945,0.000358,25.025663,-0.5568,0.114,5.26325,0.00000							79.00,5.11279,25.008162,0.000343,25.025555,-0.8170,0.091,5.11279,0.00000							95.00,5.30058,25.012629,0.000349,25.026494,-0.4624,0.124,5.30058,0.00000							79.00,5.24392,25.008512,0.000343,25.025897,-0.8313,0.089,5.24392,0.00000
96.00,5.08108,25.010238,0.000367,25.024665,-1.3667,0.057,5.08108,0.00000							80.00,5.04034,25.007557,0.000352,25.024811,-1.5433,0.040,5.04034,0.00000							80.00,5.25382,25.005781,0.000356,25.024891,-1.5595,0.036,5.25382,0.00000							96.00,5.26604,25.008674,0.000336,25.026598,-0.5843,0.103,5.26604,0.00000							80.00,5.26694,25.009875,0.000353,25.025526,-0.5565,0.114,5.26694,0.00000							80.00,5.11601,25.008217,0.000345,25.025545,-0.8163,0.091,5.11601,0.00000							96.00,5.30072,25.012649,0.000352,25.026432,-0.4621,0.124,5.30072,0.00000							80.00,5.24635,25.008503,0.000347,25.025906,-0.8308,0.089,5.24635,0.00000
97.00,5.08153,25.010306,0.000364,25.024644,-1.3660,0.057,5.08153,0.00000							81.00,5.04110,25.007637,0.000356,25.024843,-1.5426,0.040,5.04110,0.00000							81.00,5.25622,25.005881,0.000355,25.024988,-1.5590,0.036,5.25622,0.00000							97.00,5.26642,25.008674,0.000337,25.026564,-0.5839,0.103,5.26642,0.00000							81.00,5.27037,25.009719,0.000355,25.025621,-0.5561,0.114,5.27037,0.00000							81.00,5.11824,25.008242,0.000352,25.025572,-0.8156,0.091,5.11824,0.00000							97.00,5.30029,25.012610,0.000354,25.026450,-0.4618,0.124,5.30029,0.00000							81.00,5.24798,25.008697,0.000347,25.026041,-0.8302,0.089,5.24798,0.00000
98.00,5.08184,25.010323,0.000365,25.024680,-1.3654,0.057,5.08184,0.00000							82.00,5.04238,25.007733,0.000359,25.024873,-1.5419,0.040,5.04238,0.00000							82.00,5.25639,25.005890,0.000354,25.025045,-1.5584,0.036,5.25639,0.00000							98.00,5.26659,25.008559,0.000342,25.026457,-0.5834,0.103,5.26659,0.00000							82.00,5.27320,25.009825,0.000352,25.025685,-0.5558,0.114,5.27320,0.00000							82.00,5.12062,25.008320,0.000353,25.025647,-0.8150,0.091,5.12062,0.00000							98.00,5.29923,25.012612,0.000352,25.026496,-0.4615,0.124,5.29923,0.00000							82.00,5.24931,25.008547,0.000349,25.025872,-0.8297,0.089,5.24931,0.00000
99.00,5.08211,25.010344,0.000363,25.024667,-1.3648,0.058,5.08211,0.00000							83.00,5.04221,25.007675,0.000358,25.024867,-1.5413,0.040,5.04221,0.00000							83.00,5.25695,25.005868,0.000362,25.025055,-1.5579,0.036,5.25695,0.00000							99.00,5.26732,25.008450,0.000340,25.026362,-0.5830,0.103,5.26732,0.00000							83.00,5.27554,25.010029,0.000350,25.025810,-0.5554,0.114,5.27554,0.00000							83.00,5.12375,25.008374,0.000348,25.025744,-0.8143,0.091,5.12375,0.00000							99.00,5.29770,25.012585,0.000351,25.026520,-0.4613,0.124,5.29770,0.00000							83.00,5.25142,25.008564,0.000357,25.025852,-0.8292,0.089,5.25142,0.00000
100.00,5.08236,25.010298,0.000366,25.024652,-1.3642,0.057,5.08236,0.00000							84.00,5.04189,25.007693,0.000360,25.024890,-1.5406,0.040,5.04189,0.00000							84.00,5.25747,25.005906,0.000364,25.025061,-1.5574,0.035,5.25747,0.00000							100.00,5.26718,25.008274,0.000343,25.026209,-0.5825,0.103,5.26718,0.00000							84.00,5.27749,25.009751,0.000347,25.025716,-0.5550,0.115,5.27749,0.00000							84.00,5.12625,25.008364,0.000351,25.025714,-0.8136,0.091,5.12625,0.00000							100.00,5.29661,25.012622,0.000357,25.026646,-0.4610,0.124,5.29661,0.00000							84.00,5.25229,25.008578,0.000354,25.025843,-0.8287,0.089,5.25229,0.00000
101.00,5.08313,25.010282,0.000364,25.024658,-1.3636,0.058,5.08313,0.00000							85.00,5.04317,25.007740,0.000366,25.024957,-1.5400,0.040,5.04317,0.00000							85.00,5.25782,25.005921,0.000363,25.025029,-1.5568,0.035,5.25782,0.00000							101.00,5.26613,25.008326,0.000343,25.026257,-0.5821,0.103,5.26613,0.00000							85.00,5.27991,25.009776,0.000348,25.025813,-0.5547,0.115,5.27991,0.00000							85.00,5.12942,25.008290,0.000349,25.025691,-0.8130,0.091,5.12942,0.00000							101.00,5.29690,25.012604,0.000356,25.026617,-0.4607,0.124,5.29690,0.00000							85.00,5.25361,25.008680,0.000356,25.025881,-0.8282,0.089,5.25361,0.00000
102.00,5.08430,25.010189,0.000364,25.024651,-1.3630,0.058,5.08430,0.00000							86.00,5.04412,25.007708,0.000364,25.024874,-1.5394,0.040,5.04412,0.00000							86.00,5.25808,25.005843,0.000368,25.024968,-1.5563,0.035,5.25808,0.00000							102.00,5.26682,25.008468,0.000346,25.026517,-0.5817,0.103,5.26682,0.00000							86.00,5.28193,25.009879,0.000342,25.025950,-0.5543,0.115,5.28193,0.00000							86.00,5.13363,25.008257,0.000347,25.025701,-0.8123,0.091,5.13363,0.00000							102.00,5.29851,25.012523,0.000354,25.026492,-0.4605,0.124,5.29851,0.00000							86.00,5.25462,25.008688,0.000352,25.025789,-0.8277,0.089,5.25462,0.00000
103.00,5.08552,25.010194,0.000363,25.024686,-1.3624,0.058,5.08552,0.00000							87.00,5.04449,25.007661,0.000362,25.024838,-1.5388,0.041,5.04449,0.00000							87.00,5.25892,25.005802,0.000369,25.024902,-1.5557,0.035,5.25892,0.00000							103.00,5.26775,25.008606,0.000349,25.026743,-0.5813,0.103,5.26775,0.00000							87.00,5.28241,25.009831,0.000341,25.025981,-0.5540,0.115,5.28241,0.00000							87.00,5.13545,25.008141,0.000352,25.025687,-0.8116,0.091,5.13545,0.00000							103.00,5.29939,25.012543,0.000357,25.026483,-0.4602,0.124,5.29939,0.00000							87.00,5.25523,25.008896,0.000354,25.025852,-0.8271,0.089,5.25523,0.00000
104.00,5.08679,25.010166,0.000367,25.024715,-1.3618,0.058,5.08679,0.00000							88.00,5.04463,25.007709,0.000363,25.024807,-1.5382,0.041,5.04463,0.00000							88.00,5.25985,25.005794,0.000364,25.024825,-1.5552,0.035,5.25985,0.00000							104.00,5.26848,25.008717,0.000351,25.026797,-0.5809,0.103,5.26848,0.00000							88.00,5.28244,25.009860,0.000341,25.025946,-0.5537,0.115,5.28244,0.00000							88.00,5.13575,25.008102,0.000352,25.025705,-0.8110,0.091,5.13575,0.00000							104.00,5.30019,25.012539,0.000358,25.026417,-0.4600,0.124,5.30019,0.00000							88.00,5.25567,25.008978,0.000350,25.025765,-0.8266,0.090,5.25567,0.00000
105.00,5.08783,25.010162,0.000365,25.024753,-1.3612,0.058,5.08783,0.00000							89.00,5.04552,25.007741,0.000361,25.024837,-1.5376,0.041,5.04552,0.00000							89.00,5.26072,25.005770,0.000361,25.024789,-1.5547,0.036,5.26072,0.00000							105.00,5.26879,25.008784,0.000350,25.026835,-0.5805,0.103,5.26879,0.00000							89.00,5.28443,25.009936,0.000337,25.026110,-0.5533,0.115,5.28443,0.00000							89.00,5.13613,25.008170,0.000354,25.025785,-0.8103,0.091,5.13613,0.00000							105.00,5.30087,25.012493,0.000359,25.026331,-0.4597,0.124,5.30087,0.00000							89.00,5.25647,25.009153,0.000353,25.025835,-0.8261,0.090,5.25647,0.00000
106.00,5.08717,25.010141,0.000367,25.024716,-1.3605,0.058,5.08717,0.00000							90.00,5.04617,25.007766,0.000363,25.024806,-1.5370,0.041,5.04617,0.00000							90.00,5.26137,25.005742,0.000360,25.024817,-1.5541,0.036,5.26137,0.00000							106.00,5.26869,25.008685,0.000352,25.026819,-0.5801,0.103,5.26869,0.00000							90.00,5.28547,25.009972,0.000333,25.026177,-0.5530,0.116,5.28547,0.00000							90.00,5.13587,25.008331,0.000357,25.025904,-0.8096,0.091,5.13587,0.00000							106.00,5.30089,25.012485,0.000361,25.026422,-0.4595,0.124,5.30089,0.00000							90.00,5.25737,25.009199,0.000347,25.025808,-0.8256,0.090,5.25737,0.00000
107.00,5.08660,25.010220,0.000370,25.024747,-1.3599,0.058,5.08660,0.00000							91.00,5.04650,25.007804,0.000364,25.024860,-1.5364,0.041,5.04650,0.00000							91.00,5.26170,25.005783,0.000358,25.024841,-1.5536,0.036,5.26170,0.00000							107.00,5.26806,25.008511,0.000349,25.026671,-0.5797,0.103,5.26806,0.00000							91.00,5.28581,25.009851,0.000332,25.025956,-0.5526,0.116,5.28581,0.00000							91.00,5.13526,25.008351,0.000354,25.025801,-0.8089,0.091,5.13526,0.00000							107.00,5.29783,25.012513,0.000366,25.026523,-0.4593,0.124,5.29783,0.00000							91.00,5.25785,25.009166,0.000347,25.025781,-0.8251,0.090,5.25785,0.00000
108.00,5.08597,25.010224,0.000367,25.024724,-1.3593,0.058,5.08597,0.00000							92.00,5.04736,25.007831,0.000366,25.024882,-1.5358,0.041,5.04736,0.00000							92.00,5.26157,25.005830,0.000359,25.024860,-1.5531,0.036,5.26157,0.00000							108.00,5.26762,25.008416,0.000346,25.026705,-0.5793,0.103,5.26762,0.00000							92.00,5.28688,25.009842,0.000334,25.025955,-0.5522,0.116,5.28688,0.00000							92.00,5.13622,25.008439,0.000347,25.025742,-0.8082,0.092,5.13622,0.00000							108.00,5.29713,25.012470,0.000364,25.026528,-0.4591,0.124,5.29713,0.00000							92.00,5.25839,25.009070,0.000343,25.025776,-0.8246,0.090,5.25839,0.00000
109.00,5.08496,25.010282,0.000366,25.024716,-1.3587,0.058,5.08496,0.00000							93.00,5.04971,25.007873,0.000363,25.024955,-1.5353,0.041,5.04971,0.00000							93.00,5.26161,25.005936,0.000362,25.024893,-1.5526,0.036,5.26161,0.00000							109.00,5.26803,25.008432,0.000351,25.026822,-0.5789,0.103,5.26803,0.00000							93.00,5.28890,25.009725,0.000333,25.025978,-0.5519,0.116,5.28890,0.00000							93.00,5.13659,25.008546,0.000346,25.025769,-0.8075,0.092,5.13659,0.00000							109.00,5.29707,25.012547,0.000364,25.026654,-0.4589,0.124,5.29707,0.00000							93.00,5.25923,25.009145,0.000340,25.025891,-0.8241,0.090,5.25923,0.00000
110.00,5.08414,25.010325,0.000371,25.024669,-1.3581,0.058,5.08414,0.00000							94.00,5.05010,25.007927,0.000366,25.024912,-1.5347,0.041,5.05010,0.00000							94.00,5.26106,25.006058,0.000361,25.024975,-1.5521,0.036,5.26106,0.00000							110.00,5.26888,25.008557,0.000352,25.026965,-0.5785,0.103,5.26888,0.00000							94.00,5.28851,25.009709,0.000340,25.026048,-0.5515,0.116,5.28851,0.00000							94.00,5.13738,25.008449,0.000340,25.025598,-0.8069,0.092,5.13738,0.00000							110.00,5.29808,25.012530,0.000361,25.026632,-0.4587,0.124,5.29808,0.00000							94.00,5.25881,25.009139,0.000338,25.025842,-0.8236,0.091,5.25881,0.00000
111.00,5.08511,25.010393,0.000372,25.024670,-1.3575,0.058,5.08511,0.00000							95.00,5.05005,25.007956,0.000363,25.024851,-1.5341,0.041,5.05005,0.00000							95.00,5.26092,25.006172,0.000365,25.025061,-1.5516,0.036,5.26092,0.00000							111.00,5.26957,25.008904,0.000345,25.027188,-0.5781,0.104,5.26957,0.00000							95.00,5.28826,25.009610,0.000342,25.025953,-0.5511,0.116,5.28826,0.00000							95.00,5.13894,25.008263,0.000340,25.025382,-0.8062,0.092,5.13894,0.00000							111.00,5.29871,25.012467,0.000358,25.026553,-0.4584,0.124,5.29871,0.00000							95.00,5.25835,25.009109,0.000342,25.025831,-0.8231,0.091,5.25835,0.00000
112.00,5.08467,25.010486,0.000370,25.024677,-1.3570,0.058,5.08467,0.00000							96.00,5.05110,25.007923,0.000362,25.024768,-1.5335,0.041,5.05110,0.00000							96.00,5.26165,25.006163,0.000369,25.025038,-1.5511,0.036,5.26165,0.00000							112.00,5.27056,25.009039,0.000344,25.027136,-0.5777,0.104,5.27056,0.00000							96.00,5.28831,25.009717,0.000345,25.026071,-0.5507,0.116,5.28831,0.00000							96.00,5.13927,25.008462,0.000341,25.025548,-0.8056,0.092,5.13927,0.00000							112.00,5.30082,25.012488,0.000355,25.026512,-0.4582,0.124,5.30082,0.00000							96.00,5.25828,25.009117,0.000343,25.025857,-0.8226,0.091,5.25828,0.00000
113.00,5.08450,25.010533,0.000369,25.024680,-1.3564,0.059,5.08450,0.00000							97.00,5.05162,25.007913,0.000358,25.024735,-1.5329,0.041,5.05162,0.00000							97.00,5.26266,25.006169,0.000364,25.025085,-1.5505,0.037,5.26266,0.00000							113.00,5.27036,25.009061,0.000349,25.026895,-0.5773,0.104,5.27036,0.00000							97.00,5.28880,25.009868,0.000347,25.026147,-0.5503,0.116,5.28880,0.00000							97.00,5.13948,25.008424,0.000348,25.025561,-0.8050,0.092,5.13948,0.00000							113.00,5.30202,25.012625,0.000356,25.026563,-0.4580,0.124,5.30202,0.00000							97.00,5.25887,25.009253,0.000348,25.025977,-0.8221,0.091,5.25887,0.00000
114.00,5.08470,25.010544,0.000367,25.024693,-1.3558,0.059,5.08470,0.00000							98.00,5.05054,25.007931,0.000358,25.024669,-1.5323,0.042,5.05054,0.00000							98.00,5.26321,25.006065,0.000360,25.025025,-1.5500,0.037,5.26321,0.00000							114.00,5.26969,25.009092,0.000347,25.026723,-0.5770,0.104,5.26969,0.00000							98.00,5.28751,25.009987,0.000347,25.026194,-0.5499,0.116,5.28751,0.00000							98.00,5.14041,25.008342,0.000351,25.025493,-0.8043,0.092,5.14041,0.00000							114.00,5.30201,25.012541,0.000351,25.026413,-0.4578,0.125,5.30201,0.00000							98.00,5.25852,25.009234,0.000347,25.025982,-0.8216,0.091,5.25852,0.00000
115.00,5.08504,25.010602,0.000362,25.024735,-1.3553,0.059,5.08504,0.00000							99.00,5.05037,25.007886,0.000359,25.024666,-1.5317,0.042,5.05037,0.00000							99.00,5.26351,25.006033,0.000365,25.024992,-1.5495,0.037,5.26351,0.00000							115.00,5.26861,25.009180,0.000343,25.026605,-0.5766,0.104,5.26861,0.00000							99.00,5.28726,25.009966,0.000344,25.026064,-0.5495,0.116,5.28726,0.00000							99.00,5.14024,25.008615,0.000356,25.025648,-0.8036,0.092,5.14024,0.00000							115.00,5.30164,25.012510,0.000352,25.026362,-0.4575,0.125,5.30164,0.00000							99.00,5.25926,25.009294,0.000347,25.026038,-0.8211,0.091,5.25926,0.00000
116.00,5.08515,25.010603,0.000357,25.024802,-1.3547,0.059,5.08515,0.00000							100.00,5.05060,25.007834,0.000358,25.024750,-1.5311,0.042,5.05060,0.00000							100.00,5.26361,25.005992,0.000359,25.024849,-1.5490,0.037,5.26361,0.00000							116.00,5.26834,25.009049,0.000347,25.026408,-0.5763,0.104,5.26834,0.00000							100.00,5.28764,25.010056,0.000348,25.026085,-0.5491,0.116,5.28764,0.00000							100.00,5.13963,25.008644,0.000353,25.025696,-0.8030,0.092,5.13963,0.00000							116.00,5.30112,25.012535,0.000356,25.026348,-0.4573,0.124,5.30112,0.00000							100.00,5.25953,25.009225,0.000352,25.025966,-0.8205,0.090,5.25953,0.00000
117.00,5.08612,25.010530,0.000358,25.024774,-1.3541,0.059,5.08612,0.00000							101.00,5.05059,25.007861,0.000359,25.024844,-1.5305,0.042,5.05059,0.00000							101.00,5.26289,25.006009,0.000353,25.024799,-1.5485,0.037,5.26289,0.00000							117.00,5.26795,25.009083,0.000355,25.026424,-0.5759,0.104,5.26795,0.00000							101.00,5.28831,25.010073,0.000346,25.026054,-0.5487,0.116,5.28831,0.00000							101.00,5.14062,25.008684,0.000352,25.025743,-0.8024,0.092,5.14062,0.00000							117.00,5.30067,25.012523,0.000363,25.026338,-0.4571,0.124,5.30067,0.00000							101.00,5.25939,25.009332,0.000351,25.026070,-0.8200,0.091,5.25939,0.00000
118.00,5.08702,25.010481,0.000357,25.024722,-1.3535,0.059,5.08702,0.00000							102.00,5.04979,25.007854,0.000363,25.024819,-1.5299,0.042,5.04979,0.00000							102.00,5.26203,25.006208,0.000359,25.024913,-1.5480,0.037,5.26203,0.00000							118.00,5.26818,25.009023,0.000351,25.026476,-0.5755,0.104,5.26818,0.00000							102.00,5.28812,25.010032,0.000345,25.025995,-0.5483,0.116,5.28812,0.00000							102.00,5.14090,25.008755,0.000347,25.025793,-0.8017,0.092,5.14090,0.00000							118.00,5.29980,25.012400,0.000363,25.026348,-0.4570,0.124,5.29980,0.00000							102.00,5.25999,25.009264,0.000351,25.025933,-0.8195,0.091,5.25999,0.00000
119.00,5.08775,25.010420,0.000356,25.024691,-1.3529,0.060,5.08775,0.00000							103.00,5.04985,25.007881,0.000368,25.024907,-1.5293,0.042,5.04985,0.00000							103.00,5.26127,25.006285,0.000364,25.024901,-1.5475,0.037,5.26127,0.00000							119.00,5.26760,25.009102,0.000348,25.026519,-0.5751,0.104,5.26760,0.00000							103.00,5.28729,25.009974,0.000345,25.025906,-0.5479,0.116,5.28729,0.00000							103.00,5.14100,25.008884,0.000348,25.025827,-0.8011,0.092,5.14100,0.00000							119.00,5.30029,25.012311,0.000369,25.026406,-0.4568,0.124,5.30029,0.00000							103.00,5.25952,25.009272,0.000350,25.025862,-0.8190,0.091,5.25952,0.00000
120.00,5.08922,25.010394,0.000353,25.024607,-1.3523,0.060,5.08922,0.00000							104.00,5.04919,25.007956,0.000365,25.024963,-1.5287,0.042,5.04919,0.00000							104.00,5.26229,25.006258,0.000358,25.024857,-1.5470,0.038,5.26229,0.00000							120.00,5.26822,25.008935,0.000352,25.026530,-0.5747,0.104,5.26822,0.00000							104.00,5.28701,25.010034,0.000345,25.025956,-0.5474,0.116,5.28701,0.00000							104.00,5.14253,25.008324,0.000346,25.025374,-0.8005,0.092,5.14253,0.00000							120.00,5.29983,25.012344,0.000368,25.026547,-0.4566,0.124,5.29983,0.00000							104.00,5.26125,25.009279,0.000352,25.025887,-0.8184,0.091,5.26125,0.00000
121.00,5.08973,25.010429,0.000359,25.024613,-1.3517,0.060,5.08973,0.00000							105.00,5.04960,25.007931,0.000363,25.024885,-1.5281,0.042,5.04960,0.00000							105.00,5.26279,25.006242,0.000360,25.024913,-1.5464,0.038,5.26279,0.00000							121.00,5.26882,25.008950,0.000355,25.026525,-0.5743,0.104,5.26882,0.00000							105.00,5.28638,25.009975,0.000344,25.025970,-0.5470,0.116,5.28638,0.00000							105.00,5.14284,25.008015,0.000349,25.025051,-0.7999,0.092,5.14284,0.00000							121.00,5.30060,25.012269,0.000368,25.026607,-0.4564,0.124,5.30060,0.00000							105.00,5.26266,25.009433,0.000348,25.025980,-0.8179,0.091,5.26266,0.00000
122.00,5.08909,25.010390,0.000357,25.024592,-1.3512,0.060,5.08909,0.00000							106.00,5.04946,25.007971,0.000360,25.024810,-1.5275,0.042,5.04946,0.00000							106.00,5.26332,25.006259,0.000362,25.025025,-1.5459,0.038,5.26332,0.00000							122.00,5.26935,25.008992,0.000351,25.026559,-0.5740,0.104,5.26935,0.00000							106.00,5.28495,25.009911,0.000344,25.025951,-0.5466,0.116,5.28495,0.00000							106.00,5.14246,25.007553,0.000350,25.024585,-0.7993,0.092,5.14246,0.00000							122.00,5.30171,25.012275,0.000362,25.026644,-0.4562,0.124,5.30171,0.00000							106.00,5.26281,25.009441,0.000351,25.025949,-0.8174,0.091,5.26281,0.00000
123.00,5.08819,25.010444,0.000361,25.024696,-1.3506,0.060,5.08819,0.00000							107.00,5.05055,25.008049,0.000358,25.024869,-1.5270,0.042,5.05055,0.00000							107.00,5.26324,25.006087,0.000359,25.024897,-1.5453,0.038,5.26324,0.00000							123.00,5.26907,25.009116,0.000351,25.026704,-0.5736,0.104,5.26907,0.00000							107.00,5.28453,25.009838,0.000342,25.025944,-0.5462,0.116,5.28453,0.00000							107.00,5.14175,25.007540,0.000350,25.024541,-0.7986,0.092,5.14175,0.00000							123.00,5.30222,25.012398,0.000364,25.026636,-0.4560,0.124,5.30222,0.00000							107.00,5.26304,25.009484,0.000349,25.025999,-0.8169,0.091,5.26304,0.00000
124.00,5.08762,25.010441,0.000364,25.024688,-1.3500,0.060,5.08762,0.00000							108.00,5.05094,25.008015,0.000352,25.024812,-1.5264,0.043,5.05094,0.00000							108.00,5.26392,25.006114,0.000357,25.024958,-1.5448,0.038,5.26392,0.00000							124.00,5.26942,25.009060,0.000354,25.026777,-0.5732,0.104,5.26942,0.00000							108.00,5.28606,25.009701,0.000343,25.025868,-0.5458,0.116,5.28606,0.00000							108.00,5.14155,25.007346,0.000346,25.024400,-0.7980,0.092,5.14155,0.00000							124.00,5.30217,25.012565,0.000359,25.026656,-0.4558,0.124,5.30217,0.00000							108.00,5.26373,25.009422,0.000351,25.025993,-0.8164,0.091,5.26373,0.00000
125.00,5.08709,25.010478,0.000369,25.024746,-1.3495,0.059,5.08709,0.00000							109.00,5.05331,25.007969,0.000349,25.024760,-1.5258,0.043,5.05331,0.00000							109.00,5.26345,25.006108,0.000363,25.024965,-1.5442,0.038,5.26345,0.00000							125.00,5.26904,25.009040,0.000353,25.026733,-0.5729,0.104,5.26904,0.00000							109.00,5.28677,25.009696,0.000345,25.025844,-0.5453,0.116,5.28677,0.00000							109.00,5.14142,25.007984,0.000346,25.024946,-0.7973,0.092,5.14142,0.00000							125.00,5.30224,25.012605,0.000355,25.026566,-0.4555,0.125,5.30224,0.00000							109.00,5.26294,25.009424,0.000352,25.025955,-0.8159,0.091,5.26294,0.00000
126.00,5.08684,25.010458,0.000365,25.024719,-1.3489,0.060,5.08684,0.00000							110.00,5.05349,25.007981,0.000352,25.024746,-1.5252,0.043,5.05349,0.00000							110.00,5.26276,25.006213,0.000360,25.024989,-1.5437,0.038,5.26276,0.00000							126.00,5.26942,25.008902,0.000351,25.026671,-0.5725,0.104,5.26942,0.00000							110.00,5.28738,25.009802,0.000349,25.025847,-0.5449,0.116,5.28738,0.00000							110.00,5.14128,25.008911,0.000348,25.025796,-0.7966,0.092,5.14128,0.00000							126.00,5.30217,25.012738,0.000355,25.026603,-0.4553,0.125,5.30217,0.00000							110.00,5.26233,25.009433,0.000356,25.025899,-0.8153,0.091,5.26233,0.00000
127.00,5.08705,25.010456,0.000367,25.024667,-1.3483,0.060,5.08705,0.00000							111.00,5.05439,25.007953,0.000353,25.024801,-1.5246,0.043,5.05439,0.00000							111.00,5.26144,25.006290,0.000358,25.024975,-1.5432,0.038,5.26144,0.00000							127.00,5.26905,25.008779,0.000353,25.026584,-0.5722,0.104,5.26905,0.00000							111.00,5.28943,25.009727,0.000353,25.025772,-0.5445,0.116,5.28943,0.00000							111.00,5.14134,25.009315,0.000351,25.026133,-0.7959,0.093,5.14134,0.00000							127.00,5.30259,25.012803,0.000357,25.026618,-0.4551,0.125,5.30259,0.00000							111.00,5.26313,25.009393,0.000353,25.025841,-0.8148,0.091,5.26313,0.00000
128.00,5.08836,25.010471,0.000362,25.024633,-1.3478,0.060,5.08836,0.00000							112.00,5.05390,25.007930,0.000353,25.024781,-1.5240,0.043,5.05390,0.00000							112.00,5.26120,25.006405,0.000357,25.025013,-1.5426,0.038,5.26120,0.00000							128.00,5.26935,25.008808,0.000352,25.026499,-0.5718,0.104,5.26935,0.00000							112.00,5.29072,25.009774,0.000355,25.025738,-0.5440,0.116,5.29072,0.00000							112.00,5.14263,25.009511,0.000353,25.026348,-0.7953,0.093,5.14263,0.00000							128.00,5.30250,25.012733,0.000356,25.026547,-0.4550,0.125,5.30250,0.00000							112.00,5.26273,25.009422,0.000356,25.025818,-0.8142,0.091,5.26273,0.00000
129.00,5.08912,25.010615,0.000356,25.024659,-1.3472,0.060,5.08912,0.00000							113.00,5.05453,25.007943,0.000358,25.024798,-1.5234,0.043,5.05453,0.00000							113.00,5.26090,25.006383,0.000358,25.024999,-1.5421,0.038,5.26090,0.00000							129.00,5.26968,25.008847,0.000351,25.026469,-0.5714,0.104,5.26968,0.00000							113.00,5.29145,25.010121,0.000354,25.025984,-0.5436,0.116,5.29145,0.00000							113.00,5.14319,25.009593,0.000350,25.026424,-0.7946,0.093,5.14319,0.00000							129.00,5.30274,25.012762,0.000355,25.026511,-0.4548,0.125,5.30274,0.00000							113.00,5.26156,25.009470,0.000352,25.025777,-0.8137,0.091,5.26156,0.00000
130.00,5.08936,25.010624,0.000354,25.024627,-1.3467,0.061,5.08936,0.00000							114.00,5.05398,25.007953,0.000362,25.024813,-1.5228,0.043,5.05398,0.00000							114.00,5.26130,25.006380,0.000357,25.024983,-1.5416,0.038,5.26130,0.00000							130.00,5.26984,25.008886,0.000350,25.026494,-0.5710,0.105,5.26984,0.00000							114.00,5.29092,25.010101,0.000353,25.025972,-0.5432,0.116,5.29092,0.00000							114.00,5.14332,25.009367,0.000352,25.026302,-0.7940,0.093,5.14332,0.00000							130.00,5.30312,25.012833,0.000354,25.026566,-0.4546,0.125,5.30312,0.00000							114.00,5.26107,25.009463,0.000353,25.025762,-0.8131,0.091,5.26107,0.00000
131.00,5.08948,25.010722,0.000355,25.024717,-1.3462,0.061,5.08948,0.00000							115.00,5.05380,25.008023,0.000362,25.024880,-1.5222,0.043,5.05380,0.00000							115.00,5.26106,25.006338,0.000361,25.024990,-1.5410,0.038,5.26106,0.00000							131.00,5.26977,25.008982,0.000348,25.026545,-0.5707,0.105,5.26977,0.00000							115.00,5.29124,25.010020,0.000348,25.025914,-0.5427,0.116,5.29124,0.00000							115.00,5.14367,25.008713,0.000346,25.025754,-0.7934,0.093,5.14367,0.00000							131.00,5.30352,25.012923,0.000354,25.026653,-0.4544,0.125,5.30352,0.00000							115.00,5.26110,25.009512,0.000353,25.025883,-0.8126,0.091,5.26110,0.00000
132.00,5.09029,25.010810,0.000351,25.024751,-1.3456,0.061,5.09029,0.00000							116.00,5.05283,25.008035,0.000364,25.024900,-1.5216,0.043,5.05283,0.00000							116.00,5.26253,25.006351,0.000363,25.024965,-1.5405,0.038,5.26253,0.00000							132.00,5.27024,25.008986,0.000349,25.026589,-0.5703,0.105,5.27024,0.00000							116.00,5.29074,25.010228,0.000346,25.026104,-0.5423,0.116,5.29074,0.00000							116.00,5.14407,25.008496,0.000347,25.025696,-0.7928,0.093,5.14407,0.00000							132.00,5.30347,25.012933,0.000356,25.026685,-0.4542,0.125,5.30347,0.00000							116.00,5.26185,25.009524,0.000354,25.025887,-0.8120,0.091,5.26185,0.00000
133.00,5.09035,25.010822,0.000354,25.024741,-1.3451,0.061,5.09035,0.00000							117.00,5.05260,25.008021,0.000363,25.024945,-1.5210,0.043,5.05260,0.00000							117.00,5.26272,25.006236,0.000368,25.024909,-1.5399,0.038,5.26272,0.00000							133.00,5.27044,25.008941,0.000350,25.026621,-0.5699,0.105,5.27044,0.00000							117.00,5.28979,25.010323,0.000346,25.026250,-0.5418,0.116,5.28979,0.00000							117.00,5.14387,25.008468,0.000344,25.025679,-0.7921,0.093,5.14387,0.00000							133.00,5.30295,25.012918,0.000357,25.026661,-0.4540,0.125,5.30295,0.00000							117.00,5.26196,25.009542,0.000352,25.025914,-0.8115,0.092,5.26196,0.00000
134.00,5.09054,25.010800,0.000360,25.024720,-1.3445,0.060,5.09054,0.00000							118.00,5.05168,25.008007,0.000359,25.024927,-1.5203,0.044,5.05168,0.00000							118.00,5.26356,25.006186,0.000366,25.024847,-1.5394,0.038,5.26356,0.00000							134.00,5.27044,25.008914,0.000349,25.026629,-0.5695,0.105,5.27044,0.00000							118.00,5.28881,25.010249,0.000351,25.026124,-0.5414,0.116,5.28881,0.00000							118.00,5.14313,25.008167,0.000348,25.025487,-0.7915,0.093,5.14313,0.00000							134.00,5.30259,25.012779,0.000367,25.026599,-0.4538,0.125,5.30259,0.00000							118.00,5.26288,25.009605,0.000357,25.026009,-0.8110,0.091,5.26288,0.00000
135.00,5.09001,25.010834,0.000363,25.024714,-1.3440,0.060,5.09001,0.00000							119.00,5.05169,25.007973,0.000359,25.024938,-1.5197,0.044,5.05169,0.00000							119.00,5.26339,25.006189,0.000366,25.024865,-1.5389,0.038,5.26339,0.00000							135.00,5.27028,25.008904,0.000352,25.026616,-0.5692,0.105,5.27028,0.00000							119.00,5.28895,25.010369,0.000353,25.026172,-0.5409,0.116,5.28895,0.00000							119.00,5.14292,25.008401,0.000347,25.025721,-0.7908,0.093,5.14292,0.00000							135.00,5.30323,25.012695,0.000373,25.026599,-0.4535,0.124,5.30323,0.00000							119.00,5.26307,25.009587,0.000351,25.025999,-0.8104,0.092,5.26307,0.00000
136.00,5.09020,25.010829,0.000362,25.024601,-1.3435,0.060,5.09020,0.00000							120.00,5.05281,25.007936,0.000359,25.024949,-1.5191,0.044,5.05281,0.00000							120.00,5.26319,25.006203,0.000366,25.024885,-1.5383,0.038,5.26319,0.00000							136.00,5.27005,25.008921,0.000352,25.026609,-0.5688,0.105,5.27005,0.00000							120.00,5.28838,25.010496,0.000358,25.026204,-0.5405,0.116,5.28838,0.00000							120.00,5.14317,25.008540,0.000351,25.025834,-0.7902,0.093,5.14317,0.00000							136.00,5.30367,25.012492,0.000366,25.026380,-0.4533,0.125,5.30367,0.00000							120.00,5.26341,25.009589,0.000348,25.025990,-0.8099,0.092,5.26341,0.00000
137.00,5.09029,25.010772,0.000365,25.024541,-1.3430,0.060,5.09029,0.00000							121.00,5.05256,25.007903,0.000357,25.024926,-1.5184,0.044,5.05256,0.00000							121.00,5.26235,25.006149,0.000364,25.024864,-1.5377,0.038,5.26235,0.00000							137.00,5.27022,25.008955,0.000349,25.026662,-0.5685,0.105,5.27022,0.00000							121.00,5.28845,25.010438,0.000355,25.026014,-0.5400,0.116,5.28845,0.00000							121.00,5.14324,25.008617,0.000348,25.025799,-0.7896,0.093,5.14324,0.00000							137.00,5.30343,25.012483,0.000364,25.026381,-0.4532,0.125,5.30343,0.00000							121.00,5.26322,25.009583,0.000351,25.025966,-0.8094,0.092,5.26322,0.00000
138.00,5.08910,25.010760,0.000366,25.024494,-1.3425,0.060,5.08910,0.00000							122.00,5.05248,25.007852,0.000359,25.024915,-1.5178,0.044,5.05248,0.00000							122.00,5.26252,25.006099,0.000365,25.024838,-1.5372,0.038,5.26252,0.00000							138.00,5.27038,25.009025,0.000345,25.026646,-0.5681,0.105,5.27038,0.00000							122.00,5.28955,25.010430,0.000356,25.025849,-0.5396,0.116,5.28955,0.00000							122.00,5.14313,25.008663,0.000349,25.025837,-0.7890,0.093,5.14313,0.00000							138.00,5.30367,25.012587,0.000363,25.026492,-0.4530,0.125,5.30367,0.00000							122.00,5.26260,25.009575,0.000351,25.026025,-0.8088,0.092,5.26260,0.00000
139.00,5.08933,25.010765,0.000362,25.024480,-1.3420,0.061,5.08933,0.00000							123.00,5.05329,25.007883,0.000361,25.024956,-1.5172,0.044,5.05329,0.00000							123.00,5.26146,25.006138,0.000363,25.024905,-1.5366,0.038,5.26146,0.00000							139.00,5.27083,25.009001,0.000345,25.026634,-0.5677,0.105,5.27083,0.00000							123.00,5.29108,25.010499,0.000352,25.025869,-0.5391,0.116,5.29108,0.00000							123.00,5.14346,25.008450,0.000345,25.025569,-0.7885,0.093,5.14346,0.00000							139.00,5.30330,25.012660,0.000355,25.026546,-0.4528,0.125,5.30330,0.00000							123.00,5.26232,25.009598,0.000349,25.026042,-0.8083,0.092,5.26232,0.00000
140.00,5.08975,25.010821,0.000359,25.024543,-1.3414,0.061,5.08975,0.00000							124.00,5.05256,25.008007,0.000362,25.025018,-1.5165,0.044,5.05256,0.00000							124.00,5.26128,25.006150,0.000364,25.024944,-1.5360,0.039,5.26128,0.00000							140.00,5.27107,25.009045,0.000340,25.026608,-0.5674,0.105,5.27107,0.00000							124.00,5.29254,25.010503,0.000352,25.025924,-0.5387,0.117,5.29254,0.00000							124.00,5.14285,25.007702,0.000342,25.024876,-0.7879,0.094,5.14285,0.00000							140.00,5.30252,25.012772,0.000355,25.026525,-0.4526,0.125,5.30252,0.00000							124.00,5.26213,25.009585,0.000351,25.026026,-0.8078,0.092,5.26213,0.00000
141.00,5.09033,25.010827,0.000361,25.024584,-1.3409,0.061,5.09033,0.00000							125.00,5.05122,25.008031,0.000365,25.024941,-1.5159,0.044,5.05122,0.00000							125.00,5.26150,25.006123,0.000363,25.024886,-1.5354,0.039,5.26150,0.00000							141.00,5.27035,25.009158,0.000341,25.026665,-0.5670,0.105,5.27035,0.00000							125.00,5.29429,25.010505,0.000345,25.026015,-0.5382,0.117,5.29429,0.00000							125.00,5.14362,25.007467,0.000338,25.024661,-0.7874,0.094,5.14362,0.00000							141.00,5.30233,25.012824,0.000355,25.026540,-0.4524,0.125,5.30233,0.00000							125.00,5.26179,25.009478,0.000353,25.025933,-0.8073,0.092,5.26179,0.00000
142.00,5.09019,25.010904,0.000360,25.024703,-1.3403,0.061,5.09019,0.00000							126.00,5.05028,25.008053,0.000367,25.024903,-1.5152,0.044,5.05028,0.00000							126.00,5.26169,25.006134,0.000366,25.024887,-1.5349,0.039,5.26169,0.00000							142.00,5.27041,25.009187,0.000346,25.026539,-0.5666,0.105,5.27041,0.00000							126.00,5.29516,25.010685,0.000347,25.026254,-0.5378,0.117,5.29516,0.00000							126.00,5.14308,25.007432,0.000334,25.024652,-0.7868,0.094,5.14308,0.00000							142.00,5.30329,25.012864,0.000353,25.026570,-0.4521,0.125,5.30329,0.00000							126.00,5.26123,25.009550,0.000351,25.025984,-0.8068,0.092,5.26123,0.00000
143.00,5.09112,25.010927,0.000360,25.024706,-1.3398,0.061,5.09112,0.00000							127.00,5.05057,25.008103,0.000374,25.024839,-1.5146,0.044,5.05057,0.00000							127.00,5.26212,25.006231,0.000366,25.024954,-1.5343,0.039,5.26212,0.00000							143.00,5.27050,25.009233,0.000347,25.026485,-0.5662,0.105,5.27050,0.00000							127.00,5.29482,25.010685,0.000346,25.026310,-0.5373,0.117,5.29482,0.00000							127.00,5.14313,25.007497,0.000333,25.024650,-0.7862,0.094,5.14313,0.00000							143.00,5.30378,25.012818,0.000353,25.026533,-0.4519,0.125,5.30378,0.00000							127.00,5.26131,25.009605,0.000350,25.025989,-0.8062,0.092,5.26131,0.00000
144.00,5.09020,25.010896,0.000364,25.024688,-1.3393,0.061,5.09020,0.00000							128.00,5.05031,25.008112,0.000377,25.024799,-1.5139,0.044,5.05031,0.00000							128.00,5.26280,25.006288,0.000370,25.025014,-1.5338,0.039,5.26280,0.00000							144.00,5.26966,25.009300,0.000347,25.026510,-0.5659,0.105,5.26966,0.00000							128.00,5.29338,25.010596,0.000346,25.026316,-0.5369,0.117,5.29338,0.00000							128.00,5.14388,25.008628,0.000341,25.025540,-0.7855,0.094,5.14388,0.00000							144.00,5.30474,25.012955,0.000359,25.026689,-0.4517,0.125,5.30474,0.00000							128.00,5.26145,25.009528,0.000356,25.025869,-0.8057,0.092,5.26145,0.00000
145.00,5.09111,25.010821,0.000368,25.024622,-1.3387,0.061,5.09111,0.00000							129.00,5.05126,25.008007,0.000376,25.024714,-1.5133,0.044,5.05126,0.00000							129.00,5.26399,25.006238,0.000367,25.024995,-1.5332,0.039,5.26399,0.00000							145.00,5.26964,25.009243,0.000346,25.026575,-0.5655,0.105,5.26964,0.00000							129.00,5.29184,25.010654,0.000347,25.026346,-0.5365,0.117,5.29184,0.00000							129.00,5.14452,25.008939,0.000338,25.025654,-0.7849,0.094,5.14452,0.00000							145.00,5.30540,25.012911,0.000354,25.026760,-0.4515,0.125,5.30540,0.00000							129.00,5.26178,25.009485,0.000354,25.025780,-0.8052,0.092,5.26178,0.00000
146.00,5.09198,25.010777,0.000368,25.024583,-1.3382,0.061,5.09198,0.00000							130.00,5.05162,25.007975,0.000376,25.024681,-1.5126,0.044,5.05162,0.00000							130.00,5.26518,25.006230,0.000366,25.025035,-1.5326,0.039,5.26518,0.00000							146.00,5.27030,25.009167,0.000347,25.026550,-0.5651,0.105,5.27030,0.00000							130.00,5.29106,25.010317,0.000349,25.026008,-0.5361,0.117,5.29106,0.00000							130.00,5.14294,25.009037,0.000339,25.025605,-0.7844,0.094,5.14294,0.00000							146.00,5.30518,25.013207,0.000356,25.027031,-0.4513,0.125,5.30518,0.00000							130.00,5.26250,25.009616,0.000354,25.025828,-0.8046,0.092,5.26250,0.00000
147.00,5.09298,25.010756,0.000370,25.024511,-1.3376,0.061,5.09298,0.00000							131.00,5.05278,25.008030,0.000374,25.024678,-1.5120,0.044,5.05278,0.00000							131.00,5.26568,25.006247,0.000365,25.025083,-1.5320,0.039,5.26568,0.00000							147.00,5.27004,25.009214,0.000345,25.026681,-0.5648,0.105,5.27004,0.00000							131.00,5.28999,25.010075,0.000345,25.025828,-0.5358,0.117,5.28999,0.00000							131.00,5.14325,25.009560,0.000347,25.026037,-0.7837,0.094,5.14325,0.00000							147.00,5.30504,25.013095,0.000352,25.026912,-0.4511,0.126,5.30504,0.00000							131.00,5.26352,25.009700,0.000350,25.025819,-0.8041,0.092,5.26352,0.00000
148.00,5.09356,25.010814,0.000371,25.024600,-1.3371,0.061,5.09356,0.00000							132.00,5.05338,25.008174,0.000369,25.024682,-1.5114,0.044,5.05338,0.00000							132.00,5.26585,25.006239,0.000357,25.024998,-1.5315,0.039,5.26585,0.00000							148.00,5.26994,25.009195,0.000344,25.026742,-0.5644,0.106,5.26994,0.00000							132.00,5.28919,25.009734,0.000340,25.025550,-0.5354,0.118,5.28919,0.00000							132.00,5.14377,25.009334,0.000346,25.025780,-0.7832,0.094,5.14377,0.00000							148.00,5.30500,25.013141,0.000348,25.026887,-0.4509,0.126,5.30500,0.00000							132.00,5.26433,25.009779,0.000347,25.025822,-0.8035,0.092,5.26433,0.00000
149.00,5.09460,25.010826,0.000372,25.024613,-1.3366,0.061,5.09460,0.00000							133.00,5.05289,25.008310,0.000369,25.024687,-1.5108,0.044,5.05289,0.00000							133.00,5.26562,25.006218,0.000355,25.024903,-1.5309,0.040,5.26562,0.00000							149.00,5.27042,25.009107,0.000336,25.026654,-0.5640,0.106,5.27042,0.00000							133.00,5.28941,25.009568,0.000339,25.025412,-0.5351,0.118,5.28941,0.00000							133.00,5.14363,25.009013,0.000339,25.025571,-0.7826,0.095,5.14363,0.00000							149.00,5.30418,25.013218,0.000340,25.026811,-0.4507,0.126,5.30418,0.00000							133.00,5.26436,25.009761,0.000342,25.025853,-0.8030,0.093,5.26436,0.00000
150.00,5.09393,25.010875,0.000366,25.024686,-1.3360,0.062,5.09393,0.00000							134.00,5.05248,25.008430,0.000369,25.024680,-1.5101,0.044,5.05248,0.00000							134.00,5.26415,25.006245,0.000355,25.024936,-1.5303,0.040,5.26415,0.00000							150.00,5.27132,25.009140,0.000340,25.026595,-0.5637,0.106,5.27132,0.00000							134.00,5.29008,25.009499,0.000339,25.025308,-0.5347,0.118,5.29008,0.00000							134.00,5.14339,25.009270,0.000343,25.025857,-0.7820,0.094,5.14339,0.00000							150.00,5.30221,25.013200,0.000340,25.026659,-0.4506,0.126,5.30221,0.00000							134.00,5.26485,25.009834,0.000342,25.025943,-0.8025,0.093,5.26485,0.00000
151.00,5.09292,25.010914,0.000367,25.024707,-1.3355,0.062,5.09292,0.00000							135.00,5.05266,25.008558,0.000367,25.024724,-1.5095,0.044,5.05266,0.00000							135.00,5.26325,25.006263,0.000355,25.024918,-1.5297,0.040,5.26325,0.00000							151.00,5.27183,25.009087,0.000340,25.026550,-0.5633,0.106,5.27183,0.00000							135.00,5.28969,25.009670,0.000339,25.025475,-0.5344,0.118,5.28969,0.00000							135.00,5.14502,25.009656,0.000346,25.026157,-0.7814,0.095,5.14502,0.00000							151.00,5.30063,25.012926,0.000338,25.026311,-0.4504,0.126,5.30063,0.00000							135.00,5.26478,25.009690,0.000337,25.025930,-0.8019,0.093,5.26478,0.00000
152.00,5.09289,25.010974,0.000367,25.024781,-1.3349,0.062,5.09289,0.00000							136.00,5.05328,25.008660,0.000367,25.024794,-1.5089,0.044,5.05328,0.00000							136.00,5.26347,25.006302,0.000355,25.024893,-1.5292,0.040,5.26347,0.00000							152.00,5.27154,25.008993,0.000339,25.026417,-0.5630,0.106,5.27154,0.00000							136.00,5.28983,25.009897,0.000345,25.025672,-0.5340,0.118,5.28983,0.00000							136.00,5.14574,25.009420,0.000343,25.025856,-0.7808,0.095,5.14574,0.00000							152.00,5.29934,25.012751,0.000341,25.026199,-0.4502,0.126,5.29934,0.00000							136.00,5.26489,25.009477,0.000337,25.025846,-0.8014,0.093,5.26489,0.00000
153.00,5.09339,25.010935,0.000371,25.024747,-1.3344,0.062,5.09339,0.00000							137.00,5.05332,25.008603,0.000366,25.024832,-1.5083,0.045,5.05332,0.00000							137.00,5.26327,25.006356,0.000359,25.024905,-1.5286,0.040,5.26327,0.00000							153.00,5.27169,25.009012,0.000341,25.026387,-0.5627,0.106,5.27169,0.00000							137.00,5.29053,25.009895,0.000349,25.025643,-0.5336,0.118,5.29053,0.00000							137.00,5.14426,25.009264,0.000341,25.025746,-0.7802,0.095,5.14426,0.00000							153.00,5.29874,25.012821,0.000343,25.026282,-0.4500,0.126,5.29874,0.00000							137.00,5.26459,25.009343,0.000336,25.025799,-0.8009,0.093,5.26459,0.00000
154.00,5.09318,25.011018,0.000369,25.024835,-1.3339,0.062,5.09318,0.00000							138.00,5.05440,25.008571,0.000365,25.024877,-1.5077,0.045,5.05440,0.00000							138.00,5.26333,25.006391,0.000364,25.024868,-1.5280,0.040,5.26333,0.00000							154.00,5.27166,25.009070,0.000347,25.026461,-0.5623,0.106,5.27166,0.00000							138.00,5.29108,25.010149,0.000352,25.025811,-0.5333,0.118,5.29108,0.00000							138.00,5.14349,25.009034,0.000343,25.025544,-0.7796,0.095,5.14349,0.00000							154.00,5.29890,25.012636,0.000349,25.026202,-0.4498,0.126,5.29890,0.00000							138.00,5.26505,25.009380,0.000337,25.025848,-0.8004,0.093,5.26505,0.00000
155.00,5.09246,25.011058,0.000370,25.024830,-1.3333,0.062,5.09246,0.00000							139.00,5.05486,25.008486,0.000366,25.024899,-1.5071,0.045,5.05486,0.00000							139.00,5.26406,25.006461,0.000364,25.024768,-1.5275,0.040,5.26406,0.00000							155.00,5.27135,25.009000,0.000347,25.026473,-0.5620,0.106,5.27135,0.00000							139.00,5.29150,25.010258,0.000351,25.025919,-0.5329,0.118,5.29150,0.00000							139.00,5.14377,25.009721,0.000349,25.026209,-0.7789,0.095,5.14377,0.00000							155.00,5.29950,25.012730,0.000356,25.026400,-0.4496,0.126,5.29950,0.00000							139.00,5.26461,25.009391,0.000336,25.025822,-0.7998,0.094,5.26461,0.00000
156.00,5.09291,25.011122,0.000365,25.024832,-1.3328,0.062,5.09291,0.00000							140.00,5.05441,25.008464,0.000366,25.024972,-1.5065,0.045,5.05441,0.00000							140.00,5.26359,25.006483,0.000362,25.024756,-1.5270,0.040,5.26359,0.00000							156.00,5.27039,25.009040,0.000346,25.026505,-0.5617,0.106,5.27039,0.00000							140.00,5.29027,25.010423,0.000357,25.026066,-0.5326,0.118,5.29027,0.00000							140.00,5.14302,25.009571,0.000346,25.026205,-0.7783,0.095,5.14302,0.00000							156.00,5.29853,25.012726,0.000357,25.026560,-0.4493,0.126,5.29853,0.00000							140.00,5.26398,25.009522,0.000343,25.025824,-0.7993,0.093,5.26398,0.00000
157.00,5.09297,25.011150,0.000363,25.024783,-1.3323,0.062,5.09297,0.00000							141.00,5.05380,25.008398,0.000366,25.025012,-1.5059,0.045,5.05380,0.00000							141.00,5.26266,25.006376,0.000361,25.024723,-1.5264,0.040,5.26266,0.00000							157.00,5.27028,25.009105,0.000342,25.026523,-0.5613,0.106,5.27028,0.00000							141.00,5.29002,25.010251,0.000354,25.025859,-0.5323,0.118,5.29002,0.00000							141.00,5.14269,25.009712,0.000345,25.026441,-0.7777,0.095,5.14269,0.00000							157.00,5.29757,25.013030,0.000359,25.026793,-0.4491,0.126,5.29757,0.00000							141.00,5.26321,25.009522,0.000344,25.025817,-0.7988,0.093,5.26321,0.00000
158.00,5.09242,25.011215,0.000358,25.024735,-1.3318,0.062,5.09242,0.00000							142.00,5.05398,25.008464,0.000368,25.025062,-1.5054,0.045,5.05398,0.00000							142.00,5.26286,25.006333,0.000360,25.024832,-1.5259,0.040,5.26286,0.00000							158.00,5.26998,25.009146,0.000348,25.026530,-0.5610,0.106,5.26998,0.00000							142.00,5.28910,25.010565,0.000351,25.026067,-0.5320,0.118,5.28910,0.00000							142.00,5.14357,25.010028,0.000347,25.026713,-0.7770,0.095,5.14357,0.00000							158.00,5.29775,25.012939,0.000360,25.026690,-0.4489,0.126,5.29775,0.00000							142.00,5.26369,25.009521,0.000346,25.025785,-0.7982,0.093,5.26369,0.00000
159.00,5.09271,25.011215,0.000359,25.024626,-1.3312,0.062,5.09271,0.00000							143.00,5.05409,25.008445,0.000366,25.024950,-1.5048,0.045,5.05409,0.00000							143.00,5.26279,25.006315,0.000358,25.024913,-1.5254,0.040,5.26279,0.00000							159.00,5.27036,25.009149,0.000349,25.026555,-0.5606,0.106,5.27036,0.00000							143.00,5.28859,25.010404,0.000352,25.025913,-0.5317,0.118,5.28859,0.00000							143.00,5.14435,25.009291,0.000342,25.026100,-0.7765,0.095,5.14435,0.00000							159.00,5.29773,25.012963,0.000356,25.026674,-0.4487,0.126,5.29773,0.00000							143.00,5.26338,25.009467,0.000347,25.025763,-0.7977,0.093,5.26338,0.00000
160.00,5.09371,25.011261,0.000356,25.024596,-1.3308,0.063,5.09371,0.00000							144.00,5.05402,25.008535,0.000363,25.024951,-1.5043,0.045,5.05402,0.00000							144.00,5.26300,25.006288,0.000358,25.024971,-1.5248,0.041,5.26300,0.00000							160.00,5.27038,25.009252,0.000351,25.026577,-0.5603,0.106,5.27038,0.00000							144.00,5.28840,25.010361,0.000352,25.025840,-0.5314,0.118,5.28840,0.00000							144.00,5.14446,25.008609,0.000343,25.025461,-0.7759,0.095,5.14446,0.00000							160.00,5.29714,25.012879,0.000350,25.026553,-0.4486,0.126,5.29714,0.00000							144.00,5.26304,25.009465,0.000348,25.025797,-0.7972,0.093,5.26304,0.00000
161.00,5.09305,25.011275,0.000362,25.024600,-1.3303,0.062,5.09305,0.00000							145.00,5.05510,25.008505,0.000362,25.024850,-1.5037,0.045,5.05510,0.00000							145.00,5.26300,25.006272,0.000359,25.025013,-1.5243,0.041,5.26300,0.00000							161.00,5.27113,25.009277,0.000350,25.026534,-0.5600,0.106,5.27113,0.00000							145.00,5.28943,25.010365,0.000348,25.025772,-0.5311,0.118,5.28943,0.00000							145.00,5.14449,25.009013,0.000345,25.025827,-0.7753,0.095,5.14449,0.00000							161.00,5.29898,25.012886,0.000349,25.026467,-0.4484,0.127,5.29898,0.00000							145.00,5.26388,25.009510,0.000342,25.025818,-0.7966,0.094,5.26388,0.00000
162.00,5.09199,25.011249,0.000363,25.024619,-1.3298,0.062,5.09199,0.00000							146.00,5.05542,25.008463,0.000360,25.024732,-1.5032,0.045,5.05542,0.00000							146.00,5.26307,25.006335,0.000363,25.025020,-1.5238,0.040,5.26307,0.00000							162.00,5.27187,25.009289,0.000356,25.026584,-0.5596,0.106,5.27187,0.00000							146.00,5.29004,25.010512,0.000347,25.025856,-0.5308,0.118,5.29004,0.00000							146.00,5.14519,25.008837,0.000348,25.025638,-0.7747,0.095,5.14519,0.00000							162.00,5.29986,25.012819,0.000347,25.026321,-0.4482,0.127,5.29986,0.00000							146.00,5.26430,25.009621,0.000341,25.025861,-0.7961,0.094,5.26430,0.00000
163.00,5.09232,25.011217,0.000359,25.024611,-1.3292,0.063,5.09232,0.00000							147.00,5.05510,25.008397,0.000366,25.024693,-1.5027,0.045,5.05510,0.00000							147.00,5.26200,25.006362,0.000365,25.024942,-1.5233,0.040,5.26200,0.00000							163.00,5.27232,25.009227,0.000349,25.026582,-0.5593,0.106,5.27232,0.00000							147.00,5.29061,25.010472,0.000346,25.025844,-0.5306,0.118,5.29061,0.00000							147.00,5.14621,25.008227,0.000347,25.025108,-0.7741,0.095,5.14621,0.00000							163.00,5.29977,25.012868,0.000344,25.026347,-0.4480,0.127,5.29977,0.00000							147.00,5.26452,25.009640,0.000344,25.025852,-0.7955,0.094,5.26452,0.00000
164.00,5.09332,25.011264,0.000354,25.024754,-1.3287,0.063,5.09332,0.00000							148.00,5.05465,25.008294,0.000366,25.024768,-1.5021,0.045,5.05465,0.00000							148.00,5.26251,25.006521,0.000367,25.025022,-1.5228,0.040,5.26251,0.00000							164.00,5.27190,25.009262,0.000349,25.026535,-0.5590,0.107,5.27190,0.00000							148.00,5.28944,25.010485,0.000339,25.025815,-0.5303,0.118,5.28944,0.00000							148.00,5.14542,25.009012,0.000352,25.025745,-0.7734,0.095,5.14542,0.00000							164.00,5.29963,25.013032,0.000343,25.026538,-0.4478,0.127,5.29963,0.00000							148.00,5.26524,25.009636,0.000343,25.025836,-0.7950,0.094,5.26524,0.00000
165.00,5.09408,25.011150,0.000354,25.024775,-1.3282,0.063,5.09408,0.00000							149.00,5.05440,25.008183,0.000369,25.024780,-1.5016,0.045,5.05440,0.00000							149.00,5.26198,25.006647,0.000368,25.025087,-1.5223,0.040,5.26198,0.00000							165.00,5.27095,25.009291,0.000351,25.026530,-0.5586,0.107,5.27095,0.00000							149.00,5.28822,25.010569,0.000340,25.025900,-0.5301,0.119,5.28822,0.00000							149.00,5.14472,25.008775,0.000344,25.025545,-0.7728,0.096,5.14472,0.00000							165.00,5.29976,25.013449,0.000344,25.026875,-0.4476,0.127,5.29976,0.00000							149.00,5.26584,25.009661,0.000343,25.025849,-0.7945,0.094,5.26584,0.00000
166.00,5.09550,25.011145,0.000352,25.024866,-1.3277,0.063,5.09550,0.00000							150.00,5.05370,25.008170,0.000371,25.024792,-1.5011,0.045,5.05370,0.00000							150.00,5.26270,25.006697,0.000367,25.025094,-1.5218,0.040,5.26270,0.00000							166.00,5.27040,25.009276,0.000351,25.026559,-0.5583,0.107,5.27040,0.00000							150.00,5.28849,25.010641,0.000341,25.026033,-0.5298,0.119,5.28849,0.00000							150.00,5.14453,25.008634,0.000345,25.025361,-0.7722,0.096,5.14453,0.00000							166.00,5.30068,25.013656,0.000344,25.027026,-0.4474,0.127,5.30068,0.00000							150.00,5.26473,25.009625,0.000350,25.025826,-0.7940,0.094,5.26473,0.00000
167.00,5.09624,25.011133,0.000354,25.024861,-1.3272,0.063,5.09624,0.00000							151.00,5.05310,25.008158,0.000380,25.024776,-1.5005,0.045,5.05310,0.00000							151.00,5.26388,25.006749,0.000366,25.025162,-1.5213,0.041,5.26388,0.00000							167.00,5.26940,25.009189,0.000350,25.026511,-0.5579,0.107,5.26940,0.00000							151.00,5.28761,25.010610,0.000342,25.026081,-0.5296,0.119,5.28761,0.00000							151.00,5.14257,25.008560,0.000343,25.025255,-0.7716,0.096,5.14257,0.00000							167.00,5.30181,25.013713,0.000347,25.027010,-0.4472,0.127,5.30181,0.00000							151.00,5.26417,25.009579,0.000353,25.025821,-0.7934,0.094,5.26417,0.00000
168.00,5.09624,25.011114,0.000362,25.024937,-1.3267,0.063,5.09624,0.00000							152.00,5.05212,25.008086,0.000370,25.024696,-1.5000,0.045,5.05212,0.00000							152.00,5.26508,25.006759,0.000364,25.025179,-1.5208,0.041,5.26508,0.00000							168.00,5.26889,25.009165,0.000354,25.026494,-0.5576,0.107,5.26889,0.00000							152.00,5.28748,25.010649,0.000346,25.026119,-0.5294,0.119,5.28748,0.00000							152.00,5.14120,25.008901,0.000344,25.025473,-0.7709,0.096,5.14120,0.00000							168.00,5.30254,25.013685,0.000348,25.026928,-0.4470,0.127,5.30254,0.00000							152.00,5.26359,25.009583,0.000354,25.025862,-0.7929,0.094,5.26359,0.00000
169.00,5.09562,25.011070,0.000367,25.024887,-1.3262,0.063,5.09562,0.00000							153.00,5.05116,25.008113,0.000369,25.024633,-1.4994,0.045,5.05116,0.00000							153.00,5.26455,25.006670,0.000365,25.025125,-1.5203,0.041,5.26455,0.00000							169.00,5.26905,25.009156,0.000351,25.026499,-0.5572,0.107,5.26905,0.00000							153.00,5.28890,25.010597,0.000353,25.026116,-0.5292,0.118,5.28890,0.00000							153.00,5.14154,25.009048,0.000345,25.025573,-0.7703,0.096,5.14154,0.00000							169.00,5.30303,25.013684,0.000352,25.026819,-0.4468,0.127,5.30303,0.00000							153.00,5.26311,25.009700,0.000352,25.025886,-0.7924,0.094,5.26311,0.00000
170.00,5.09544,25.011147,0.000370,25.024918,-1.3257,0.063,5.09544,0.00000							154.00,5.05147,25.008131,0.000368,25.024572,-1.4989,0.045,5.05147,0.00000							154.00,5.26456,25.006639,0.000368,25.025076,-1.5199,0.041,5.26456,0.00000							170.00,5.26876,25.009083,0.000348,25.026542,-0.5568,0.107,5.26876,0.00000							154.00,5.29008,25.010165,0.000355,25.025683,-0.5290,0.118,5.29008,0.00000							154.00,5.14228,25.009730,0.000351,25.026179,-0.7696,0.096,5.14228,0.00000							170.00,5.30387,25.013032,0.000345,25.026154,-0.4467,0.127,5.30387,0.00000							154.00,5.26283,25.009691,0.000355,25.025869,-0.7918,0.094,5.26283,0.00000
171.00,5.09516,25.011165,0.000367,25.024850,-1.3252,0.063,5.09516,0.00000							155.00,5.05232,25.008194,0.000365,25.024655,-1.4984,0.045,5.05232,0.00000							155.00,5.26367,25.006697,0.000369,25.025072,-1.5194,0.041,5.26367,0.00000							171.00,5.26802,25.009045,0.000348,25.026553,-0.5565,0.107,5.26802,0.00000							155.00,5.29033,25.010210,0.000361,25.025593,-0.5288,0.118,5.29033,0.00000							155.00,5.14263,25.009910,0.000351,25.026420,-0.7690,0.096,5.14263,0.00000							171.00,5.30435,25.013012,0.000348,25.026060,-0.4465,0.127,5.30435,0.00000							155.00,5.26413,25.009677,0.000348,25.025857,-0.7913,0.094,5.26413,0.00000
172.00,5.09532,25.011133,0.000364,25.024822,-1.3247,0.063,5.09532,0.00000							156.00,5.05285,25.008240,0.000360,25.024678,-1.4978,0.046,5.05285,0.00000							156.00,5.26354,25.006674,0.000368,25.025051,-1.5189,0.041,5.26354,0.00000							172.00,5.26839,25.009153,0.000345,25.026680,-0.5561,0.107,5.26839,0.00000							156.00,5.29102,25.010125,0.000356,25.025477,-0.5286,0.118,5.29102,0.00000							156.00,5.14385,25.009913,0.000347,25.026437,-0.7684,0.096,5.14385,0.00000							172.00,5.30434,25.013334,0.000348,25.026218,-0.4464,0.127,5.30434,0.00000							156.00,5.26444,25.009704,0.000343,25.025833,-0.7908,0.094,5.26444,0.00000
173.00,5.09565,25.011115,0.000363,25.024728,-1.3243,0.063,5.09565,0.00000							157.00,5.05408,25.008359,0.000358,25.024730,-1.4973,0.046,5.05408,0.00000							157.00,5.26346,25.006690,0.000365,25.025033,-1.5184,0.041,5.26346,0.00000							173.00,5.26898,25.009154,0.000345,25.026733,-0.5558,0.107,5.26898,0.00000							157.00,5.29148,25.010236,0.000356,25.025581,-0.5283,0.118,5.29148,0.00000							157.00,5.14397,25.009941,0.000342,25.026490,-0.7678,0.097,5.14397,0.00000							173.00,5.30346,25.013546,0.000352,25.026497,-0.4461,0.127,5.30346,0.00000							157.00,5.26313,25.009735,0.000340,25.025803,-0.7902,0.094,5.26313,0.00000
174.00,5.09632,25.011084,0.000364,25.024703,-1.3238,0.063,5.09632,0.00000							158.00,5.05553,25.008459,0.000360,25.024822,-1.4968,0.046,5.05553,0.00000							158.00,5.26372,25.006685,0.000362,25.025066,-1.5179,0.041,5.26372,0.00000							174.00,5.26890,25.009179,0.000345,25.026759,-0.5554,0.107,5.26890,0.00000							158.00,5.29104,25.010438,0.000349,25.025740,-0.5281,0.118,5.29104,0.00000							158.00,5.14440,25.009730,0.000341,25.026226,-0.7673,0.097,5.14440,0.00000							174.00,5.30357,25.013095,0.000353,25.026136,-0.4460,0.127,5.30357,0.00000							158.00,5.26235,25.009657,0.000342,25.025791,-0.7897,0.094,5.26235,0.00000
175.00,5.09584,25.010958,0.000368,25.024595,-1.3233,0.063,5.09584,0.00000							159.00,5.05582,25.008580,0.000360,25.024932,-1.4963,0.046,5.05582,0.00000							159.00,5.26359,25.006654,0.000363,25.025069,-1.5174,0.041,5.26359,0.00000							175.00,5.27078,25.009252,0.000344,25.026742,-0.5550,0.107,5.27078,0.00000							159.00,5.29154,25.011271,0.000344,25.026482,-0.5278,0.119,5.29154,0.00000							159.00,5.14487,25.009584,0.000336,25.026045,-0.7667,0.097,5.14487,0.00000							175.00,5.30355,25.013523,0.000359,25.026502,-0.4458,0.127,5.30355,0.00000							159.00,5.26252,25.009652,0.000341,25.025824,-0.7892,0.095,5.26252,0.00000
176.00,5.09505,25.010928,0.000374,25.024616,-1.3228,0.063,5.09505,0.00000							160.00,5.05500,25.008622,0.000361,25.024933,-1.4957,0.046,5.05500,0.00000							160.00,5.26484,25.006533,0.000365,25.025026,-1.5169,0.041,5.26484,0.00000							176.00,5.27207,25.009400,0.000347,25.026728,-0.5547,0.107,5.27207,0.00000							160.00,5.29170,25.011388,0.000341,25.026603,-0.5276,0.119,5.29170,0.00000							160.00,5.14457,25.009177,0.000336,25.025584,-0.7661,0.097,5.14457,0.00000							176.00,5.30316,25.013476,0.000356,25.026614,-0.4456,0.127,5.30316,0.00000							160.00,5.26259,25.009693,0.000342,25.025877,-0.7887,0.095,5.26259,0.00000
177.00,5.09564,25.010930,0.000376,25.024679,-1.3223,0.063,5.09564,0.00000							161.00,5.05509,25.008742,0.000360,25.024987,-1.4952,0.046,5.05509,0.00000							161.00,5.26423,25.006484,0.000364,25.024927,-1.5164,0.042,5.26423,0.00000							177.00,5.27167,25.009460,0.000350,25.026609,-0.5543,0.107,5.27167,0.00000							161.00,5.29188,25.011520,0.000344,25.026658,-0.5273,0.119,5.29188,0.00000							161.00,5.14483,25.009659,0.000340,25.025937,-0.7655,0.097,5.14483,0.00000							177.00,5.30314,25.012535,0.000357,25.026165,-0.4455,0.127,5.30314,0.00000							161.00,5.26232,25.009725,0.000346,25.025880,-0.7882,0.095,5.26232,0.00000
178.00,5.09605,25.010950,0.000373,25.024709,-1.3218,0.063,5.09605,0.00000							162.00,5.05527,25.008742,0.000360,25.025008,-1.4946,0.046,5.05527,0.00000							162.00,5.26307,25.006473,0.000368,25.024883,-1.5159,0.041,5.26307,0.00000							178.00,5.27118,25.009592,0.000348,25.026609,-0.5539,0.107,5.27118,0.00000							162.00,5.29156,25.011294,0.000342,25.026476,-0.5271,0.119,5.29156,0.00000							162.00,5.14565,25.010165,0.000346,25.026380,-0.7649,0.097,5.14565,0.00000							178.00,5.30340,25.012301,0.000355,25.025918,-0.4453,0.127,5.30340,0.00000							162.00,5.26326,25.009735,0.000347,25.025859,-0.7878,0.095,5.26326,0.00000
179.00,5.09627,25.010989,0.000375,25.024756,-1.3212,0.063,5.09627,0.00000							163.00,5.05552,25.008804,0.000360,25.024997,-1.4941,0.047,5.05552,0.00000							163.00,5.26201,25.006532,0.000367,25.024835,-1.5155,0.042,5.26201,0.00000							179.00,5.27166,25.009683,0.000348,25.026595,-0.5536,0.107,5.27166,0.00000							163.00,5.29193,25.011373,0.000348,25.026600,-0.5269,0.119,5.29193,0.00000							163.00,5.14541,25.010124,0.000345,25.026442,-0.7643,0.097,5.14541,0.00000							179.00,5.30359,25.012967,0.000349,25.026339,-0.4451,0.127,5.30359,0.00000							163.00,5.26481,25.009845,0.000348,25.025850,-0.7873,0.095,5.26481,0.00000
180.00,5.09635,25.011078,0.000371,25.024866,-1.3207,0.063,5.09635,0.00000							164.00,5.05572,25.008755,0.000362,25.024893,-1.4936,0.047,5.05572,0.00000							164.00,5.26249,25.006527,0.000363,25.024819,-1.5150,0.042,5.26249,0.00000							180.00,5.27029,25.009664,0.000348,25.026544,-0.5532,0.107,5.27029,0.00000							164.00,5.29095,25.010752,0.000350,25.026130,-0.5267,0.119,5.29095,0.00000							164.00,5.14506,25.009828,0.000346,25.026171,-0.7638,0.097,5.14506,0.00000							180.00,5.30479,25.013046,0.000352,25.026398,-0.4449,0.127,5.30479,0.00000							164.00,5.26510,25.009916,0.000350,25.025835,-0.7868,0.094,5.26510,0.00000
181.00,5.09702,25.011073,0.000369,25.024866,-1.3202,0.064,5.09702,0.00000							165.00,5.05619,25.008756,0.000359,25.024795,-1.4930,0.047,5.05619,0.00000							165.00,5.26140,25.006621,0.000362,25.024840,-1.5145,0.042,5.26140,0.00000							181.00,5.26976,25.009607,0.000345,25.026534,-0.5528,0.108,5.26976,0.00000							165.00,5.29053,25.010598,0.000351,25.026033,-0.5265,0.119,5.29053,0.00000							165.00,5.14581,25.010067,0.000345,25.026403,-0.7632,0.097,5.14581,0.00000							181.00,5.30420,25.013032,0.000351,25.026222,-0.4447,0.127,5.30420,0.00000							165.00,5.26460,25.009938,0.000351,25.025803,-0.7863,0.094,5.26460,0.00000
182.00,5.09722,25.011132,0.000368,25.024893,-1.3197,0.064,5.09722,0.00000							166.00,5.05618,25.008709,0.000357,25.024753,-1.4925,0.047,5.05618,0.00000							166.00,5.26125,25.006683,0.000360,25.024889,-1.5140,0.042,5.26125,0.00000							182.00,5.27000,25.009561,0.000345,25.026567,-0.5524,0.108,5.27000,0.00000							166.00,5.29017,25.010584,0.000350,25.026054,-0.5263,0.119,5.29017,0.00000							166.00,5.14495,25.009736,0.000344,25.026173,-0.7627,0.097,5.14495,0.00000							182.00,5.30333,25.013654,0.000351,25.026485,-0.4445,0.127,5.30333,0.00000							166.00,5.26426,25.010037,0.000349,25.025865,-0.7859,0.094,5.26426,0.00000
183.00,5.09678,25.011099,0.000367,25.024915,-1.3192,0.064,5.09678,0.00000							167.00,5.05621,25.008716,0.000358,25.024748,-1.4919,0.047,5.05621,0.00000							167.00,5.26203,25.006729,0.000361,25.024969,-1.5135,0.042,5.26203,0.00000							183.00,5.27014,25.009576,0.000347,25.026585,-0.5521,0.108,5.27014,0.00000							167.00,5.29111,25.010756,0.000346,25.026187,-0.5261,0.119,5.29111,0.00000							167.00,5.14502,25.009415,0.000341,25.025888,-0.7622,0.097,5.14502,0.00000							183.00,5.30245,25.013762,0.000348,25.026584,-0.4444,0.127,5.30245,0.00000							167.00,5.26444,25.010022,0.000346,25.025817,-0.7855,0.095,5.26444,0.00000
184.00,5.09547,25.011043,0.000360,25.024852,-1.3187,0.064,5.09547,0.00000							168.00,5.05594,25.008656,0.000360,25.024730,-1.4914,0.047,5.05594,0.00000							168.00,5.26319,25.006744,0.000369,25.025014,-1.5130,0.042,5.26319,0.00000							184.00,5.26958,25.009503,0.000345,25.026611,-0.5517,0.108,5.26958,0.00000							168.00,5.29177,25.010655,0.000345,25.026029,-0.5258,0.119,5.29177,0.00000							168.00,5.14562,25.009498,0.000343,25.025942,-0.7616,0.097,5.14562,0.00000							184.00,5.30150,25.013213,0.000354,25.026333,-0.4442,0.127,5.30150,0.00000							168.00,5.26349,25.010022,0.000342,25.025807,-0.7851,0.095,5.26349,0.00000
185.00,5.09518,25.011070,0.000364,25.024876,-1.3182,0.064,5.09518,0.00000							169.00,5.05554,25.008732,0.000357,25.024781,-1.4908,0.047,5.05554,0.00000							169.00,5.26325,25.006803,0.000375,25.025049,-1.5125,0.042,5.26325,0.00000							185.00,5.26987,25.009576,0.000348,25.026633,-0.5513,0.108,5.26987,0.00000							169.00,5.29246,25.010898,0.000344,25.026140,-0.5256,0.119,5.29246,0.00000							169.00,5.14539,25.009632,0.000347,25.026020,-0.7610,0.097,5.14539,0.00000							185.00,5.30039,25.012989,0.000352,25.026245,-0.4440,0.127,5.30039,0.00000							169.00,5.26321,25.009983,0.000340,25.025714,-0.7846,0.095,5.26321,0.00000
186.00,5.09571,25.011145,0.000364,25.024901,-1.3176,0.064,5.09571,0.00000							170.00,5.05528,25.008701,0.000358,25.024808,-1.4902,0.047,5.05528,0.00000							170.00,5.26364,25.006842,0.000378,25.025041,-1.5119,0.042,5.26364,0.00000							186.00,5.27040,25.009575,0.000349,25.026553,-0.5510,0.108,5.27040,0.00000							170.00,5.29266,25.010894,0.000342,25.026082,-0.5254,0.120,5.29266,0.00000							170.00,5.14582,25.009402,0.000343,25.025752,-0.7605,0.097,5.14582,0.00000							186.00,5.29996,25.012898,0.000354,25.026285,-0.4438,0.127,5.29996,0.00000							170.00,5.26430,25.010009,0.000338,25.025662,-0.7842,0.095,5.26430,0.00000
187.00,5.09572,25.011144,0.000368,25.024887,-1.3171,0.064,5.09572,0.00000							171.00,5.05511,25.008667,0.000358,25.024798,-1.4897,0.047,5.05511,0.00000							171.00,5.26379,25.006869,0.000380,25.025065,-1.5114,0.041,5.26379,0.00000							187.00,5.27229,25.009660,0.000346,25.026586,-0.5507,0.108,5.27229,0.00000							171.00,5.29241,25.011080,0.000348,25.026182,-0.5252,0.119,5.29241,0.00000							171.00,5.14671,25.009301,0.000340,25.025614,-0.7600,0.098,5.14671,0.00000							187.00,5.29959,25.012610,0.000352,25.026112,-0.4436,0.127,5.29959,0.00000							171.00,5.26537,25.010010,0.000340,25.025636,-0.7838,0.095,5.26537,0.00000
188.00,5.09615,25.011280,0.000372,25.024971,-1.3166,0.064,5.09615,0.00000							172.00,5.05517,25.008692,0.000357,25.024772,-1.4891,0.048,5.05517,0.00000							172.00,5.26410,25.006799,0.000381,25.025045,-1.5109,0.041,5.26410,0.00000							188.00,5.27314,25.009566,0.000343,25.026492,-0.5503,0.108,5.27314,0.00000							172.00,5.29222,25.011066,0.000350,25.026157,-0.5250,0.119,5.29222,0.00000							172.00,5.14622,25.009351,0.000342,25.025574,-0.7594,0.098,5.14622,0.00000							188.00,5.29949,25.012597,0.000352,25.026071,-0.4434,0.127,5.29949,0.00000							172.00,5.26555,25.010146,0.000344,25.025740,-0.7833,0.095,5.26555,0.00000
189.00,5.09748,25.011422,0.000379,25.025014,-1.3160,0.064,5.09748,0.00000							173.00,5.05539,25.008651,0.000352,25.024743,-1.4886,0.048,5.05539,0.00000							173.00,5.26401,25.006812,0.000377,25.025015,-1.5104,0.042,5.26401,0.00000							189.00,5.27317,25.009678,0.000347,25.026458,-0.5500,0.108,5.27317,0.00000							173.00,5.29308,25.011142,0.000352,25.026202,-0.5248,0.119,5.29308,0.00000							173.00,5.14484,25.009385,0.000341,25.025576,-0.7588,0.098,5.14484,0.00000							189.00,5.29878,25.012790,0.000351,25.026111,-0.4432,0.127,5.29878,0.00000							173.00,5.26624,25.010258,0.000346,25.025797,-0.7829,0.095,5.26624,0.00000
190.00,5.09795,25.011467,0.000375,25.025005,-1.3155,0.064,5.09795,0.00000							174.00,5.05687,25.008596,0.000354,25.024726,-1.4880,0.048,5.05687,0.00000							174.00,5.26337,25.006797,0.000374,25.024975,-1.5099,0.042,5.26337,0.00000							190.00,5.27379,25.009724,0.000342,25.026427,-0.5497,0.108,5.27379,0.00000							174.00,5.29335,25.011168,0.000353,25.026204,-0.5246,0.119,5.29335,0.00000							174.00,5.14508,25.009302,0.000344,25.025532,-0.7583,0.098,5.14508,0.00000							190.00,5.29854,25.012816,0.000348,25.026082,-0.4430,0.128,5.29854,0.00000							174.00,5.26656,25.010336,0.000342,25.025797,-0.7825,0.095,5.26656,0.00000
191.00,5.09701,25.011421,0.000373,25.024932,-1.3150,0.064,5.09701,0.00000							175.00,5.05724,25.008598,0.000357,25.024752,-1.4875,0.048,5.05724,0.00000							175.00,5.26297,25.006815,0.000369,25.024978,-1.5094,0.042,5.26297,0.00000							191.00,5.27331,25.009648,0.000343,25.026438,-0.5494,0.108,5.27331,0.00000							175.00,5.29343,25.011226,0.000350,25.026231,-0.5244,0.119,5.29343,0.00000							175.00,5.14369,25.009357,0.000354,25.025647,-0.7577,0.097,5.14369,0.00000							191.00,5.29864,25.012943,0.000347,25.026123,-0.4428,0.128,5.29864,0.00000							175.00,5.26470,25.010440,0.000342,25.025950,-0.7820,0.095,5.26470,0.00000
192.00,5.09575,25.011424,0.000368,25.024892,-1.3145,0.065,5.09575,0.00000							176.00,5.05721,25.008600,0.000356,25.024800,-1.4870,0.048,5.05721,0.00000							176.00,5.26253,25.006750,0.000368,25.024877,-1.5089,0.042,5.26253,0.00000							192.00,5.27292,25.009460,0.000344,25.026372,-0.5491,0.108,5.27292,0.00000							176.00,5.29429,25.011219,0.000349,25.026268,-0.5242,0.120,5.29429,0.00000							176.00,5.14351,25.009321,0.000358,25.025598,-0.7572,0.097,5.14351,0.00000							192.00,5.29910,25.013229,0.000348,25.026307,-0.4426,0.128,5.29910,0.00000							176.00,5.26434,25.010443,0.000341,25.026002,-0.7816,0.096,5.26434,0.00000
193.00,5.09573,25.011450,0.000362,25.024875,-1.3140,0.065,5.09573,0.00000							177.00,5.05623,25.008517,0.000359,25.024841,-1.4864,0.048,5.05623,0.00000							177.00,5.26283,25.006774,0.000368,25.024793,-1.5084,0.042,5.26283,0.00000							193.00,5.27227,25.009502,0.000348,25.026484,-0.5488,0.108,5.27227,0.00000							177.00,5.29424,25.011228,0.000353,25.026291,-0.5240,0.120,5.29424,0.00000							177.00,5.14397,25.009236,0.000355,25.025557,-0.7566,0.097,5.14397,0.00000							193.00,5.29987,25.013282,0.000350,25.026353,-0.4425,0.128,5.29987,0.00000							177.00,5.26412,25.010424,0.000336,25.026061,-0.7812,0.096,5.26412,0.00000
194.00,5.09506,25.011425,0.000362,25.024868,-1.3134,0.065,5.09506,0.00000							178.00,5.05572,25.008472,0.000360,25.024884,-1.4859,0.048,5.05572,0.00000							178.00,5.26327,25.006755,0.000366,25.024832,-1.5078,0.043,5.26327,0.00000							194.00,5.27254,25.009429,0.000344,25.026555,-0.5485,0.108,5.27254,0.00000							178.00,5.29255,25.011122,0.000348,25.026238,-0.5238,0.120,5.29255,0.00000							178.00,5.14510,25.009325,0.000359,25.025622,-0.7561,0.097,5.14510,0.00000							194.00,5.29980,25.013296,0.000348,25.026398,-0.4423,0.128,5.29980,0.00000							178.00,5.26373,25.010384,0.000337,25.026019,-0.7807,0.096,5.26373,0.00000
195.00,5.09548,25.011474,0.000362,25.024858,-1.3129,0.065,5.09548,0.00000							179.00,5.05370,25.008493,0.000357,25.024938,-1.4853,0.048,5.05370,0.00000							179.00,5.26340,25.006694,0.000363,25.024845,-1.5073,0.043,5.26340,0.00000							195.00,5.27256,25.009385,0.000349,25.026640,-0.5482,0.108,5.27256,0.00000							179.00,5.29284,25.010926,0.000346,25.026144,-0.5236,0.120,5.29284,0.00000							179.00,5.14488,25.009217,0.000359,25.025552,-0.7555,0.097,5.14488,0.00000							195.00,5.29815,25.013339,0.000353,25.026391,-0.4422,0.128,5.29815,0.00000							179.00,5.26359,25.010405,0.000342,25.026126,-0.7803,0.096,5.26359,0.00000
196.00,5.09627,25.011501,0.000368,25.024890,-1.3124,0.065,5.09627,0.00000							180.00,5.05334,25.008475,0.000359,25.024916,-1.4848,0.048,5.05334,0.00000							180.00,5.26413,25.006558,0.000368,25.024820,-1.5068,0.043,5.26413,0.00000							196.00,5.27300,25.009532,0.000348,25.026691,-0.5479,0.108,5.27300,0.00000							180.00,5.29328,25.010680,0.000349,25.026015,-0.5234,0.120,5.29328,0.00000							180.00,5.14594,25.009093,0.000354,25.025458,-0.7550,0.097,5.14594,0.00000							196.00,5.29562,25.013387,0.000356,25.026397,-0.4420,0.128,5.29562,0.00000							180.00,5.26340,25.010381,0.000342,25.026090,-0.7798,0.096,5.26340,0.00000
197.00,5.09705,25.011517,0.000368,25.024913,-1.3120,0.065,5.09705,0.00000							181.00,5.05348,25.008504,0.000365,25.024915,-1.4843,0.048,5.05348,0.00000							181.00,5.26496,25.006566,0.000365,25.024891,-1.5063,0.043,5.26496,0.00000							197.00,5.27266,25.009705,0.000353,25.026751,-0.5476,0.108,5.27266,0.00000							181.00,5.29265,25.010498,0.000347,25.025841,-0.5232,0.120,5.29265,0.00000							181.00,5.14582,25.009127,0.000352,25.025513,-0.7544,0.097,5.14582,0.00000							197.00,5.29166,25.013499,0.000355,25.026601,-0.4419,0.128,5.29166,0.00000							181.00,5.26280,25.010325,0.000342,25.026022,-0.7794,0.096,5.26280,0.00000
198.00,5.09624,25.011495,0.000372,25.024923,-1.3115,0.065,5.09624,0.00000							182.00,5.05397,25.008513,0.000365,25.024907,-1.4837,0.048,5.05397,0.00000							182.00,5.26496,25.006638,0.000367,25.024967,-1.5058,0.043,5.26496,0.00000							198.00,5.27321,25.009713,0.000350,25.026674,-0.5473,0.108,5.27321,0.00000							182.00,5.29243,25.010520,0.000341,25.025796,-0.5230,0.120,5.29243,0.00000							182.00,5.14626,25.009201,0.000355,25.025551,-0.7538,0.097,5.14626,0.00000							198.00,5.28862,25.013446,0.000352,25.026576,-0.4418,0.128,5.28862,0.00000							182.00,5.26296,25.010315,0.000346,25.025877,-0.7790,0.096,5.26296,0.00000
199.00,5.09610,25.011447,0.000372,25.024850,-1.3110,0.065,5.09610,0.00000							183.00,5.05383,25.008555,0.000368,25.024856,-1.4832,0.048,5.05383,0.00000							183.00,5.26441,25.006604,0.000369,25.024862,-1.5053,0.043,5.26441,0.00000							199.00,5.27314,25.009739,0.000356,25.026636,-0.5470,0.108,5.27314,0.00000							183.00,5.29225,25.010566,0.000344,25.025778,-0.5228,0.120,5.29225,0.00000							183.00,5.14636,25.009132,0.000353,25.025487,-0.7533,0.098,5.14636,0.00000							199.00,5.28791,25.013563,0.000351,25.026697,-0.4417,0.128,5.28791,0.00000							183.00,5.26199,25.010316,0.000349,25.025948,-0.7785,0.096,5.26199,0.00000
200.00,5.09614,25.011411,0.000371,25.024777,-1.3105,0.065,5.09614,0.00000							184.00,5.05523,25.008581,0.000369,25.024826,-1.4827,0.048,5.05523,0.00000							184.00,5.26366,25.006662,0.000371,25.024828,-1.5048,0.043,5.26366,0.00000							200.00,5.27261,25.009800,0.000355,25.026680,-0.5467,0.108,5.27261,0.00000							184.00,5.29147,25.010627,0.000345,25.025788,-0.5226,0.120,5.29147,0.00000							184.00,5.14671,25.009238,0.000345,25.025620,-0.7527,0.098,5.14671,0.00000							200.00,5.28775,25.013602,0.000353,25.026768,-0.4416,0.128,5.28775,0.00000							184.00,5.26181,25.010316,0.000347,25.025895,-0.7781,0.096,5.26181,0.00000
201.00,5.09657,25.011521,0.000365,25.024783,-1.3101,0.065,5.09657,0.00000							185.00,5.05532,25.008619,0.000365,25.024854,-1.4821,0.048,5.05532,0.00000							185.00,5.26304,25.006706,0.000371,25.024781,-1.5043,0.043,5.26304,0.00000							201.00,5.27302,25.009779,0.000353,25.026774,-0.5464,0.108,5.27302,0.00000							185.00,5.29048,25.010810,0.000349,25.025972,-0.5224,0.120,5.29048,0.00000							185.00,5.14633,25.009231,0.000348,25.025639,-0.7521,0.098,5.14633,0.00000							201.00,5.28850,25.013540,0.000353,25.026774,-0.4415,0.128,5.28850,0.00000							185.00,5.26255,25.010247,0.000348,25.025806,-0.7777,0.096,5.26255,0.00000
202.00,5.09757,25.011549,0.000368,25.024794,-1.3096,0.065,5.09757,0.00000							186.00,5.05557,25.008600,0.000364,25.024816,-1.4816,0.048,5.05557,0.00000							186.00,5.26228,25.006750,0.000373,25.024735,-1.5038,0.043,5.26228,0.00000							202.00,5.27210,25.009730,0.000351,25.026717,-0.5461,0.108,5.27210,0.00000							186.00,5.29111,25.010756,0.000352,25.025992,-0.5222,0.120,5.29111,0.00000							186.00,5.14720,25.009164,0.000348,25.025647,-0.7516,0.098,5.14720,0.00000							202.00,5.29087,25.013666,0.000353,25.026763,-0.4413,0.128,5.29087,0.00000							186.00,5.26273,25.010251,0.000346,25.025784,-0.7773,0.096,5.26273,0.00000
203.00,5.09872,25.011518,0.000370,25.024776,-1.3092,0.065,5.09872,0.00000							187.00,5.05511,25.008677,0.000364,25.024814,-1.4810,0.049,5.05511,0.00000							187.00,5.26161,25.006786,0.000365,25.024695,-1.5033,0.043,5.26161,0.00000							203.00,5.27214,25.009734,0.000351,25.026716,-0.5459,0.108,5.27214,0.00000							187.00,5.29026,25.010790,0.000357,25.026031,-0.5219,0.120,5.29026,0.00000							187.00,5.14649,25.009160,0.000350,25.025759,-0.7510,0.098,5.14649,0.00000							203.00,5.29235,25.013632,0.000355,25.026661,-0.4412,0.128,5.29235,0.00000							187.00,5.26157,25.010241,0.000352,25.025817,-0.7768,0.096,5.26157,0.00000
204.00,5.09889,25.011608,0.000366,25.024933,-1.3087,0.065,5.09889,0.00000							188.00,5.05470,25.008703,0.000360,25.024807,-1.4805,0.049,5.05470,0.00000							188.00,5.26162,25.006789,0.000362,25.024704,-1.5028,0.043,5.26162,0.00000							204.00,5.27214,25.009682,0.000351,25.026650,-0.5456,0.108,5.27214,0.00000							188.00,5.29075,25.010845,0.000359,25.026138,-0.5217,0.120,5.29075,0.00000							188.00,5.14512,25.009024,0.000348,25.025697,-0.7504,0.098,5.14512,0.00000							204.00,5.29213,25.013700,0.000357,25.026710,-0.4410,0.128,5.29213,0.00000							188.00,5.26225,25.010245,0.000350,25.025742,-0.7764,0.096,5.26225,0.00000
205.00,5.09836,25.011553,0.000371,25.024917,-1.3082,0.065,5.09836,0.00000							189.00,5.05327,25.008768,0.000361,25.024822,-1.4799,0.049,5.05327,0.00000							189.00,5.26290,25.006752,0.000364,25.024663,-1.5023,0.043,5.26290,0.00000							205.00,5.27163,25.009649,0.000352,25.026601,-0.5453,0.108,5.27163,0.00000							189.00,5.29007,25.010959,0.000359,25.026243,-0.5215,0.120,5.29007,0.00000							189.00,5.14477,25.009059,0.000348,25.025643,-0.7499,0.098,5.14477,0.00000							205.00,5.29498,25.013567,0.000351,25.026454,-0.4409,0.128,5.29498,0.00000							189.00,5.26214,25.010237,0.000352,25.025772,-0.7760,0.096,5.26214,0.00000
206.00,5.09791,25.011468,0.000370,25.024845,-1.3078,0.065,5.09791,0.00000							190.00,5.05328,25.008859,0.000367,25.024885,-1.4794,0.049,5.05328,0.00000							190.00,5.26341,25.006812,0.000362,25.024745,-1.5018,0.043,5.26341,0.00000							206.00,5.27041,25.009650,0.000354,25.026553,-0.5450,0.108,5.27041,0.00000							190.00,5.28964,25.011026,0.000358,25.026210,-0.5213,0.120,5.28964,0.00000							190.00,5.14477,25.009162,0.000345,25.025618,-0.7493,0.098,5.14477,0.00000							206.00,5.29810,25.014005,0.000352,25.026717,-0.4407,0.128,5.29810,0.00000							190.00,5.26234,25.010275,0.000354,25.025817,-0.7756,0.096,5.26234,0.00000
207.00,5.09687,25.011496,0.000368,25.024821,-1.3073,0.065,5.09687,0.00000							191.00,5.05267,25.008933,0.000368,25.024967,-1.4789,0.049,5.05267,0.00000							191.00,5.26349,25.006824,0.000364,25.024790,-1.5013,0.043,5.26349,0.00000							207.00,5.27051,25.009584,0.000348,25.026593,-0.5447,0.109,5.27051,0.00000							191.00,5.28856,25.011072,0.000358,25.026171,-0.5211,0.120,5.28856,0.00000							191.00,5.14568,25.009288,0.000348,25.025600,-0.7487,0.098,5.14568,0.00000							207.00,5.30114,25.013792,0.000354,25.026575,-0.4405,0.128,5.30114,0.00000							191.00,5.26181,25.010301,0.000353,25.025905,-0.7752,0.096,5.26181,0.00000
208.00,5.09694,25.011518,0.000366,25.024833,-1.3069,0.066,5.09694,0.00000							192.00,5.05301,25.008941,0.000367,25.024986,-1.4783,0.049,5.05301,0.00000							192.00,5.26351,25.006742,0.000368,25.024794,-1.5008,0.043,5.26351,0.00000							208.00,5.26955,25.009516,0.000348,25.026565,-0.5444,0.109,5.26955,0.00000							192.00,5.28911,25.011061,0.000358,25.026179,-0.5208,0.120,5.28911,0.00000							192.00,5.14649,25.009212,0.000348,25.025414,-0.7482,0.098,5.14649,0.00000							208.00,5.30489,25.013806,0.000354,25.026639,-0.4403,0.128,5.30489,0.00000							192.00,5.26239,25.010316,0.000352,25.025926,-0.7748,0.096,5.26239,0.00000
209.00,5.09793,25.011468,0.000370,25.024808,-1.3065,0.065,5.09793,0.00000							193.00,5.05411,25.009007,0.000370,25.025063,-1.4778,0.049,5.05411,0.00000							193.00,5.26381,25.006749,0.000370,25.024863,-1.5004,0.043,5.26381,0.00000							209.00,5.26877,25.009492,0.000343,25.026575,-0.5442,0.109,5.26877,0.00000							193.00,5.28863,25.011037,0.000361,25.026080,-0.5206,0.120,5.28863,0.00000							193.00,5.14773,25.009258,0.000352,25.025373,-0.7476,0.098,5.14773,0.00000							209.00,5.30787,25.013745,0.000351,25.026379,-0.4402,0.128,5.30787,0.00000							193.00,5.26238,25.010376,0.000352,25.025918,-0.7744,0.096,5.26238,0.00000
210.00,5.09845,25.011481,0.000371,25.024896,-1.3060,0.065,5.09845,0.00000							194.00,5.05559,25.008993,0.000370,25.025139,-1.4773,0.049,5.05559,0.00000							194.00,5.26347,25.006816,0.000372,25.025016,-1.4999,0.043,5.26347,0.00000							210.00,5.26915,25.009436,0.000342,25.026553,-0.5439,0.109,5.26915,0.00000							194.00,5.28884,25.010944,0.000364,25.025980,-0.5204,0.120,5.28884,0.00000							194.00,5.14807,25.009350,0.000355,25.025426,-0.7470,0.098,5.14807,0.00000							210.00,5.30772,25.014086,0.000355,25.026794,-0.4400,0.128,5.30772,0.00000							194.00,5.26252,25.010400,0.000353,25.025913,-0.7740,0.096,5.26252,0.00000
211.00,5.09857,25.011406,0.000373,25.024914,-1.3056,0.065,5.09857,0.00000							195.00,5.05609,25.008876,0.000364,25.025059,-1.4767,0.049,5.05609,0.00000							195.00,5.26377,25.006843,0.000375,25.025015,-1.4994,0.043,5.26377,0.00000							211.00,5.26944,25.009376,0.000343,25.026505,-0.5436,0.109,5.26944,0.00000							195.00,5.28889,25.010965,0.000361,25.025994,-0.5201,0.120,5.28889,0.00000							195.00,5.14798,25.009286,0.000355,25.025407,-0.7465,0.098,5.14798,0.00000							211.00,5.30659,25.013766,0.000355,25.026534,-0.4399,0.128,5.30659,0.00000							195.00,5.26203,25.010424,0.000349,25.025852,-0.7735,0.097,5.26203,0.00000
212.00,5.09977,25.011405,0.000372,25.024907,-1.3052,0.065,5.09977,0.00000							196.00,5.05648,25.008800,0.000366,25.024989,-1.4762,0.049,5.05648,0.00000							196.00,5.26385,25.006922,0.000373,25.025043,-1.4989,0.043,5.26385,0.00000							212.00,5.26967,25.009509,0.000344,25.026530,-0.5432,0.109,5.26967,0.00000							196.00,5.28968,25.010992,0.000356,25.026056,-0.5199,0.120,5.28968,0.00000							196.00,5.14668,25.009272,0.000354,25.025422,-0.7459,0.098,5.14668,0.00000							212.00,5.30317,25.013893,0.000356,25.026634,-0.4397,0.128,5.30317,0.00000							196.00,5.26284,25.010480,0.000347,25.025822,-0.7731,0.097,5.26284,0.00000
213.00,5.09924,25.011410,0.000371,25.024831,-1.3048,0.066,5.09924,0.00000							197.00,5.05768,25.008829,0.000367,25.024973,-1.4756,0.049,5.05768,0.00000							197.00,5.26586,25.006943,0.000375,25.025038,-1.4984,0.043,5.26586,0.00000							213.00,5.27045,25.009669,0.000344,25.026575,-0.5429,0.109,5.27045,0.00000							197.00,5.28905,25.011040,0.000357,25.026093,-0.5196,0.120,5.28905,0.00000							197.00,5.14627,25.009443,0.000349,25.025579,-0.7453,0.099,5.14627,0.00000							213.00,5.30086,25.013975,0.000355,25.026662,-0.4396,0.128,5.30086,0.00000							197.00,5.26365,25.010496,0.000344,25.025858,-0.7726,0.097,5.26365,0.00000
214.00,5.09808,25.011395,0.000369,25.024801,-1.3043,0.066,5.09808,0.00000							198.00,5.05711,25.008832,0.000369,25.024887,-1.4750,0.049,5.05711,0.00000							198.00,5.26602,25.006975,0.000377,25.024976,-1.4980,0.043,5.26602,0.00000							214.00,5.27210,25.009809,0.000346,25.026621,-0.5426,0.109,5.27210,0.00000							198.00,5.28902,25.011048,0.000352,25.026083,-0.5194,0.120,5.28902,0.00000							198.00,5.14734,25.009530,0.000344,25.025661,-0.7448,0.099,5.14734,0.00000							214.00,5.29894,25.014083,0.000356,25.026945,-0.4394,0.128,5.29894,0.00000							198.00,5.26288,25.010425,0.000342,25.025949,-0.7722,0.097,5.26288,0.00000
215.00,5.09689,25.011542,0.000365,25.024886,-1.3039,0.066,5.09689,0.00000							199.00,5.05567,25.008764,0.000372,25.024734,-1.4745,0.049,5.05567,0.00000							199.00,5.26546,25.007055,0.000373,25.024884,-1.4975,0.043,5.26546,0.00000							215.00,5.27330,25.009985,0.000346,25.026701,-0.5423,0.109,5.27330,0.00000							199.00,5.29067,25.011071,0.000353,25.026114,-0.5192,0.120,5.29067,0.00000							199.00,5.14704,25.009458,0.000342,25.025544,-0.7443,0.099,5.14704,0.00000							215.00,5.29838,25.013816,0.000354,25.026692,-0.4393,0.128,5.29838,0.00000							199.00,5.26354,25.010419,0.000345,25.025921,-0.7717,0.097,5.26354,0.00000
216.00,5.09616,25.011596,0.000365,25.024871,-1.3035,0.066,5.09616,0.00000							200.00,5.05570,25.008834,0.000372,25.024808,-1.4740,0.049,5.05570,0.00000							200.00,5.26480,25.007023,0.000371,25.024795,-1.4970,0.043,5.26480,0.00000							216.00,5.27351,25.010105,0.000346,25.026721,-0.5420,0.109,5.27351,0.00000							200.00,5.29330,25.011012,0.000354,25.026121,-0.5190,0.120,5.29330,0.00000							200.00,5.14743,25.009529,0.000340,25.025552,-0.7438,0.099,5.14743,0.00000							216.00,5.29950,25.013819,0.000353,25.026732,-0.4391,0.128,5.29950,0.00000							200.00,5.26415,25.010344,0.000349,25.025897,-0.7713,0.097,5.26415,0.00000
217.00,5.09550,25.011627,0.000370,25.024900,-1.3030,0.066,5.09550,0.00000							201.00,5.05635,25.008868,0.000370,25.024800,-1.4734,0.049,5.05635,0.00000							201.00,5.26431,25.006936,0.000372,25.024692,-1.4965,0.044,5.26431,0.00000							217.00,5.27319,25.010175,0.000346,25.026747,-0.5417,0.109,5.27319,0.00000							201.00,5.29314,25.011007,0.000356,25.026154,-0.5187,0.120,5.29314,0.00000							201.00,5.14752,25.009580,0.000337,25.025587,-0.7432,0.100,5.14752,0.00000							217.00,5.30358,25.013831,0.000356,25.026759,-0.4390,0.128,5.30358,0.00000							201.00,5.26343,25.010434,0.000354,25.025977,-0.7709,0.097,5.26343,0.00000
218.00,5.09598,25.011686,0.000367,25.024930,-1.3026,0.066,5.09598,0.00000							202.00,5.05589,25.008800,0.000372,25.024764,-1.4729,0.049,5.05589,0.00000							202.00,5.26280,25.006991,0.000367,25.024697,-1.4961,0.044,5.26280,0.00000							218.00,5.27286,25.010181,0.000347,25.026758,-0.5413,0.109,5.27286,0.00000							202.00,5.29371,25.011034,0.000354,25.026151,-0.5185,0.121,5.29371,0.00000							202.00,5.14700,25.009560,0.000339,25.025554,-0.7427,0.100,5.14700,0.00000							218.00,5.30647,25.013369,0.000358,25.026379,-0.4388,0.128,5.30647,0.00000							202.00,5.26221,25.010454,0.000354,25.025898,-0.7705,0.097,5.26221,0.00000
219.00,5.09610,25.011719,0.000368,25.024850,-1.3022,0.066,5.09610,0.00000							203.00,5.05630,25.008691,0.000371,25.024781,-1.4723,0.049,5.05630,0.00000							203.00,5.26213,25.007004,0.000368,25.024652,-1.4956,0.044,5.26213,0.00000							219.00,5.27218,25.010171,0.000343,25.026714,-0.5410,0.110,5.27218,0.00000							203.00,5.29407,25.010991,0.000355,25.026126,-0.5183,0.121,5.29407,0.00000							203.00,5.14551,25.009653,0.000341,25.025642,-0.7422,0.100,5.14551,0.00000							219.00,5.30862,25.012975,0.000356,25.025980,-0.4387,0.128,5.30862,0.00000							203.00,5.26311,25.010491,0.000356,25.025848,-0.7700,0.097,5.26311,0.00000
220.00,5.09705,25.011607,0.000369,25.024689,-1.3017,0.066,5.09705,0.00000							204.00,5.05800,25.008734,0.000370,25.024901,-1.4719,0.049,5.05800,0.00000							204.00,5.26353,25.006971,0.000367,25.024685,-1.4951,0.044,5.26353,0.00000							220.00,5.27173,25.010084,0.000341,25.026660,-0.5407,0.110,5.27173,0.00000							204.00,5.29244,25.010901,0.000353,25.026097,-0.5181,0.121,5.29244,0.00000							204.00,5.14531,25.009686,0.000346,25.025693,-0.7417,0.099,5.14531,0.00000							220.00,5.30948,25.013012,0.000355,25.025986,-0.4385,0.128,5.30948,0.00000							204.00,5.26274,25.010526,0.000353,25.025896,-0.7696,0.097,5.26274,0.00000
221.00,5.09751,25.011542,0.000368,25.024708,-1.3013,0.066,5.09751,0.00000							205.00,5.05830,25.008719,0.000369,25.024869,-1.4713,0.050,5.05830,0.00000							205.00,5.26366,25.006979,0.000364,25.024716,-1.4947,0.044,5.26366,0.00000							221.00,5.27200,25.010056,0.000347,25.026674,-0.5404,0.110,5.27200,0.00000							205.00,5.29013,25.010856,0.000353,25.026106,-0.5179,0.121,5.29013,0.00000							205.00,5.14494,25.009836,0.000346,25.025790,-0.7412,0.099,5.14494,0.00000							221.00,5.30764,25.012811,0.000356,25.025831,-0.4383,0.128,5.30764,0.00000							205.00,5.26255,25.010552,0.000354,25.025896,-0.7692,0.097,5.26255,0.00000
222.00,5.09750,25.011575,0.000367,25.024766,-1.3008,0.066,5.09750,0.00000							206.00,5.05904,25.008738,0.000370,25.024901,-1.4708,0.050,5.05904,0.00000							206.00,5.26436,25.006986,0.000366,25.024763,-1.4942,0.044,5.26436,0.00000							222.00,5.27255,25.009947,0.000350,25.026621,-0.5401,0.110,5.27255,0.00000							206.00,5.29019,25.010811,0.000356,25.026074,-0.5177,0.121,5.29019,0.00000							206.00,5.14484,25.009809,0.000344,25.025748,-0.7407,0.100,5.14484,0.00000							222.00,5.30541,25.012846,0.000351,25.025872,-0.4382,0.128,5.30541,0.00000							206.00,5.26284,25.010450,0.000348,25.025767,-0.7687,0.097,5.26284,0.00000
223.00,5.09747,25.011543,0.000373,25.024779,-1.3004,0.066,5.09747,0.00000							207.00,5.05982,25.008761,0.000369,25.024915,-1.4703,0.050,5.05982,0.00000							207.00,5.26537,25.007010,0.000368,25.024814,-1.4938,0.044,5.26537,0.00000							223.00,5.27242,25.009909,0.000348,25.026654,-0.5398,0.110,5.27242,0.00000							207.00,5.28988,25.010736,0.000359,25.026083,-0.5175,0.121,5.28988,0.00000							207.00,5.14601,25.009777,0.000346,25.025675,-0.7401,0.100,5.14601,0.00000							223.00,5.30403,25.013359,0.000352,25.026337,-0.4380,0.128,5.30403,0.00000							207.00,5.26391,25.010523,0.000347,25.025872,-0.7683,0.098,5.26391,0.00000
224.00,5.09848,25.011583,0.000371,25.024807,-1.2999,0.066,5.09848,0.00000							208.00,5.05978,25.008893,0.000371,25.025027,-1.4698,0.050,5.05978,0.00000							208.00,5.26624,25.007068,0.000364,25.024954,-1.4934,0.044,5.26624,0.00000							224.00,5.27154,25.009891,0.000345,25.026714,-0.5395,0.110,5.27154,0.00000							208.00,5.29048,25.010805,0.000357,25.026163,-0.5173,0.121,5.29048,0.00000							208.00,5.14609,25.009644,0.000348,25.025569,-0.7396,0.099,5.14609,0.00000							224.00,5.30386,25.013576,0.000352,25.026582,-0.4378,0.129,5.30386,0.00000							208.00,5.26401,25.010508,0.000349,25.025870,-0.7679,0.098,5.26401,0.00000
225.00,5.09857,25.011678,0.000377,25.024887,-1.2995,0.066,5.09857,0.00000							209.00,5.05875,25.008879,0.000371,25.025012,-1.4693,0.050,5.05875,0.00000							209.00,5.26556,25.007048,0.000367,25.024913,-1.4929,0.044,5.26556,0.00000							225.00,5.27073,25.009898,0.000346,25.026668,-0.5392,0.110,5.27073,0.00000							209.00,5.29176,25.010953,0.000358,25.026234,-0.5171,0.121,5.29176,0.00000							209.00,5.14684,25.009613,0.000344,25.025576,-0.7391,0.100,5.14684,0.00000							225.00,5.30324,25.013659,0.000354,25.026687,-0.4376,0.129,5.30324,0.00000							209.00,5.26435,25.010535,0.000347,25.025867,-0.7674,0.098,5.26435,0.00000
226.00,5.09849,25.011806,0.000381,25.024919,-1.2990,0.066,5.09849,0.00000							210.00,5.05772,25.008891,0.000373,25.025007,-1.4688,0.050,5.05772,0.00000							210.00,5.26567,25.007077,0.000369,25.024939,-1.4925,0.044,5.26567,0.00000							226.00,5.27107,25.009917,0.000341,25.026700,-0.5388,0.110,5.27107,0.00000							210.00,5.29223,25.010914,0.000360,25.026137,-0.5169,0.121,5.29223,0.00000							210.00,5.14721,25.009530,0.000344,25.025542,-0.7386,0.100,5.14721,0.00000							226.00,5.30408,25.014082,0.000353,25.027048,-0.4374,0.129,5.30408,0.00000							210.00,5.26416,25.010528,0.000345,25.025873,-0.7670,0.098,5.26416,0.00000
227.00,5.09838,25.011729,0.000376,25.024789,-1.2986,0.066,5.09838,0.00000							211.00,5.05718,25.008870,0.000377,25.025031,-1.4683,0.050,5.05718,0.00000							211.00,5.26612,25.007040,0.000369,25.024919,-1.4921,0.044,5.26612,0.00000							227.00,5.27158,25.009990,0.000340,25.026771,-0.5385,0.110,5.27158,0.00000							211.00,5.29251,25.010978,0.000360,25.026121,-0.5166,0.121,5.29251,0.00000							211.00,5.14733,25.009590,0.000347,25.025659,-0.7380,0.100,5.14733,0.00000							227.00,5.30481,25.014106,0.000351,25.026982,-0.4373,0.129,5.30481,0.00000							211.00,5.26478,25.010535,0.000346,25.025909,-0.7666,0.098,5.26478,0.00000
228.00,5.09858,25.011752,0.000378,25.024851,-1.2981,0.066,5.09858,0.00000							212.00,5.05606,25.008899,0.000375,25.025046,-1.4678,0.050,5.05606,0.00000							212.00,5.26537,25.007018,0.000372,25.024876,-1.4916,0.044,5.26537,0.00000							228.00,5.27145,25.010008,0.000338,25.026740,-0.5382,0.111,5.27145,0.00000							212.00,5.29288,25.011119,0.000356,25.026131,-0.5164,0.121,5.29288,0.00000							212.00,5.14698,25.009575,0.000349,25.025726,-0.7375,0.100,5.14698,0.00000							228.00,5.30477,25.013765,0.000346,25.026637,-0.4372,0.129,5.30477,0.00000							212.00,5.26417,25.010460,0.000350,25.025921,-0.7662,0.098,5.26417,0.00000
229.00,5.09788,25.011739,0.000382,25.024876,-1.2977,0.066,5.09788,0.00000							213.00,5.05674,25.008857,0.000369,25.024981,-1.4673,0.050,5.05674,0.00000							213.00,5.26512,25.007010,0.000378,25.024776,-1.4912,0.044,5.26512,0.00000							229.00,5.27247,25.009998,0.000341,25.026694,-0.5379,0.111,5.27247,0.00000							213.00,5.29254,25.011105,0.000357,25.026069,-0.5162,0.121,5.29254,0.00000							213.00,5.14793,25.009536,0.000349,25.025671,-0.7369,0.100,5.14793,0.00000							229.00,5.30470,25.014082,0.000346,25.026889,-0.4370,0.129,5.30470,0.00000							213.00,5.26408,25.010518,0.000348,25.025954,-0.7658,0.098,5.26408,0.00000
230.00,5.09786,25.011669,0.000377,25.024893,-1.2973,0.066,5.09786,0.00000							214.00,5.05666,25.008823,0.000367,25.024883,-1.4667,0.050,5.05666,0.00000							214.00,5.26524,25.007008,0.000374,25.024714,-1.4908,0.044,5.26524,0.00000							230.00,5.27361,25.010030,0.000342,25.026704,-0.5376,0.111,5.27361,0.00000							214.00,5.29210,25.011095,0.000352,25.026041,-0.5160,0.121,5.29210,0.00000							214.00,5.14833,25.009507,0.000352,25.025698,-0.7364,0.100,5.14833,0.00000							230.00,5.30625,25.013583,0.000342,25.026430,-0.4369,0.129,5.30625,0.00000							214.00,5.26369,25.010486,0.000348,25.025922,-0.7653,0.098,5.26369,0.00000
231.00,5.09790,25.011615,0.000378,25.024852,-1.2969,0.066,5.09790,0.00000							215.00,5.05715,25.008835,0.000366,25.024823,-1.4662,0.050,5.05715,0.00000							215.00,5.26489,25.007059,0.000373,25.024725,-1.4904,0.044,5.26489,0.00000							231.00,5.27338,25.009995,0.000338,25.026710,-0.5373,0.111,5.27338,0.00000							215.00,5.29299,25.011153,0.000351,25.026078,-0.5158,0.121,5.29299,0.00000							215.00,5.14799,25.009542,0.000353,25.025767,-0.7358,0.100,5.14799,0.00000							231.00,5.30753,25.013343,0.000341,25.026221,-0.4367,0.130,5.30753,0.00000							215.00,5.26327,25.010607,0.000349,25.025997,-0.7649,0.098,5.26327,0.00000
232.00,5.09812,25.011659,0.000380,25.024807,-1.2964,0.066,5.09812,0.00000							216.00,5.05700,25.008817,0.000362,25.024755,-1.4658,0.050,5.05700,0.00000							216.00,5.26457,25.007150,0.000373,25.024769,-1.4900,0.044,5.26457,0.00000							232.00,5.27311,25.009939,0.000338,25.026655,-0.5370,0.111,5.27311,0.00000							216.00,5.29337,25.011218,0.000350,25.026120,-0.5156,0.121,5.29337,0.00000							216.00,5.14814,25.009469,0.000355,25.025709,-0.7353,0.100,5.14814,0.00000							232.00,5.30788,25.013198,0.000341,25.026161,-0.4365,0.130,5.30788,0.00000							216.00,5.26196,25.010625,0.000352,25.025992,-0.7645,0.098,5.26196,0.00000
233.00,5.09765,25.011681,0.000377,25.024769,-1.2960,0.066,5.09765,0.00000							217.00,5.05737,25.008807,0.000361,25.024778,-1.4653,0.050,5.05737,0.00000							217.00,5.26490,25.007129,0.000368,25.024836,-1.4896,0.044,5.26490,0.00000							233.00,5.27320,25.009873,0.000339,25.026635,-0.5368,0.111,5.27320,0.00000							217.00,5.29404,25.011189,0.000353,25.026150,-0.5154,0.121,5.29404,0.00000							217.00,5.14823,25.009480,0.000350,25.025685,-0.7348,0.100,5.14823,0.00000							233.00,5.30752,25.013603,0.000346,25.026399,-0.4363,0.130,5.30752,0.00000							217.00,5.26255,25.010600,0.000351,25.025886,-0.7641,0.098,5.26255,0.00000
234.00,5.09765,25.011666,0.000372,25.024822,-1.2955,0.067,5.09765,0.00000							218.00,5.05770,25.008857,0.000363,25.024796,-1.4648,0.050,5.05770,0.00000							218.00,5.26480,25.007099,0.000361,25.024888,-1.4892,0.045,5.26480,0.00000							234.00,5.27272,25.009822,0.000342,25.026655,-0.5365,0.111,5.27272,0.00000							218.00,5.29316,25.011199,0.000355,25.026206,-0.5152,0.121,5.29316,0.00000							218.00,5.14792,25.009576,0.000352,25.025752,-0.7343,0.100,5.14792,0.00000							234.00,5.30701,25.013367,0.000347,25.026126,-0.4361,0.130,5.30701,0.00000							218.00,5.26265,25.010557,0.000350,25.025819,-0.7636,0.098,5.26265,0.00000
235.00,5.09797,25.011715,0.000370,25.024875,-1.2951,0.067,5.09797,0.00000							219.00,5.05857,25.009018,0.000367,25.024908,-1.4643,0.050,5.05857,0.00000							219.00,5.26424,25.007070,0.000365,25.024944,-1.4887,0.045,5.26424,0.00000							235.00,5.27174,25.009676,0.000339,25.026642,-0.5362,0.111,5.27174,0.00000							219.00,5.29241,25.011294,0.000357,25.026262,-0.5150,0.121,5.29241,0.00000							219.00,5.14784,25.009662,0.000353,25.025737,-0.7338,0.100,5.14784,0.00000							235.00,5.30580,25.013773,0.000348,25.026466,-0.4359,0.130,5.30580,0.00000							219.00,5.26243,25.010522,0.000353,25.025760,-0.7632,0.098,5.26243,0.00000
236.00,5.09863,25.011824,0.000364,25.024903,-1.2946,0.067,5.09863,0.00000							220.00,5.05844,25.009066,0.000367,25.024898,-1.4638,0.050,5.05844,0.00000							220.00,5.26478,25.007040,0.000363,25.024952,-1.4883,0.045,5.26478,0.00000							236.00,5.27139,25.009576,0.000342,25.026612,-0.5359,0.111,5.27139,0.00000							220.00,5.29263,25.011325,0.000354,25.026243,-0.5148,0.121,5.29263,0.00000							220.00,5.14812,25.009614,0.000353,25.025645,-0.7333,0.100,5.14812,0.00000							236.00,5.30458,25.013545,0.000347,25.026282,-0.4357,0.130,5.30458,0.00000							220.00,5.26329,25.010422,0.000348,25.025720,-0.7628,0.098,5.26329,0.00000
237.00,5.09920,25.011868,0.000360,25.025004,-1.2942,0.067,5.09920,0.00000							221.00,5.05821,25.009179,0.000365,25.024882,-1.4634,0.050,5.05821,0.00000							221.00,5.26555,25.007054,0.000366,25.024950,-1.4878,0.045,5.26555,0.00000							237.00,5.27038,25.009558,0.000344,25.026660,-0.5356,0.111,5.27038,0.00000							221.00,5.29240,25.011166,0.000353,25.026120,-0.5146,0.121,5.29240,0.00000							221.00,5.14740,25.009676,0.000350,25.025652,-0.7328,0.100,5.14740,0.00000							237.00,5.30385,25.013940,0.000350,25.026607,-0.4355,0.130,5.30385,0.00000							221.00,5.26450,25.010359,0.000345,25.025737,-0.7623,0.099,5.26450,0.00000
238.00,5.09991,25.011841,0.000361,25.024949,-1.2937,0.068,5.09991,0.00000							222.00,5.05836,25.009169,0.000366,25.024813,-1.4629,0.051,5.05836,0.00000							222.00,5.26499,25.007066,0.000365,25.024822,-1.4874,0.045,5.26499,0.00000							238.00,5.27056,25.009601,0.000347,25.026740,-0.5353,0.111,5.27056,0.00000							222.00,5.29197,25.011111,0.000350,25.026125,-0.5144,0.122,5.29197,0.00000							222.00,5.14649,25.009647,0.000350,25.025669,-0.7322,0.101,5.14649,0.00000							238.00,5.30370,25.013751,0.000346,25.026602,-0.4353,0.130,5.30370,0.00000							222.00,5.26459,25.010459,0.000343,25.025918,-0.7619,0.099,5.26459,0.00000
239.00,5.10033,25.011887,0.000364,25.024908,-1.2933,0.067,5.10033,0.00000							223.00,5.05787,25.009171,0.000372,25.024802,-1.4625,0.050,5.05787,0.00000							223.00,5.26532,25.007120,0.000366,25.024773,-1.4869,0.045,5.26532,0.00000							239.00,5.27171,25.009711,0.000349,25.026821,-0.5350,0.111,5.27171,0.00000							223.00,5.29333,25.011121,0.000350,25.026144,-0.5142,0.122,5.29333,0.00000							223.00,5.14721,25.009681,0.000350,25.025656,-0.7317,0.101,5.14721,0.00000							239.00,5.30316,25.013819,0.000345,25.026730,-0.4351,0.130,5.30316,0.00000							223.00,5.26472,25.010521,0.000345,25.026010,-0.7614,0.099,5.26472,0.00000
240.00,5.10054,25.011886,0.000369,25.024831,-1.2929,0.067,5.10054,0.00000							224.00,5.05679,25.009105,0.000372,25.024748,-1.4620,0.050,5.05679,0.00000							224.00,5.26572,25.007180,0.000362,25.024714,-1.4865,0.045,5.26572,0.00000							240.00,5.27167,25.009831,0.000348,25.026872,-0.5347,0.111,5.27167,0.00000							224.00,5.29386,25.010978,0.000353,25.026083,-0.5141,0.121,5.29386,0.00000							224.00,5.14708,25.009712,0.000347,25.025656,-0.7312,0.101,5.14708,0.00000							240.00,5.30159,25.013911,0.000344,25.026827,-0.4349,0.130,5.30159,0.00000							224.00,5.26495,25.010640,0.000341,25.026138,-0.7610,0.099,5.26495,0.00000
@2,2.4500,4.9, 240.010999999999							225.00,5.05763,25.009126,0.000374,25.024793,-1.4615,0.050,5.05763,0.00000							225.00,5.26489,25.007222,0.000359,25.024686,-1.4860,0.046,5.26489,0.00000							@2,2.4500,4.9, 240.040999999997							225.00,5.29295,25.010964,0.000356,25.026143,-0.5139,0.121,5.29295,0.00000							225.00,5.14703,25.009727,0.000346,25.025662,-0.7307,0.101,5.14703,0.00000							@2,2.4500,4.9, 240.098000000005							225.00,5.26435,25.010699,0.000343,25.026150,-0.7605,0.099,5.26435,0.00000
241.00,5.09925,25.011826,0.000371,25.024898,-1.2924,0.067,5.09925,0.00000							226.00,5.05851,25.009049,0.000374,25.024830,-1.4610,0.050,5.05851,0.00000							226.00,5.26434,25.007263,0.000353,25.024676,-1.4856,0.046,5.26434,0.00000							241.00,5.27112,25.009878,0.000351,25.026813,-0.5344,0.111,5.27112,0.00000							226.00,5.29307,25.011046,0.000354,25.026148,-0.5137,0.122,5.29307,0.00000							226.00,5.14740,25.009693,0.000348,25.025598,-0.7302,0.101,5.14740,0.00000							241.00,5.30164,25.014167,0.000344,25.027044,-0.4347,0.130,5.30164,0.00000							226.00,5.26401,25.010862,0.000345,25.026240,-0.7601,0.099,5.26401,0.00000
242.00,5.09358,25.011765,0.000375,25.024880,-1.2920,0.067,5.09358,0.00000							227.00,5.05871,25.009139,0.000374,25.024894,-1.4605,0.051,5.05871,0.00000							227.00,5.26420,25.007230,0.000351,25.024674,-1.4852,0.046,5.26420,0.00000							242.00,5.26697,25.009827,0.000349,25.026707,-0.5341,0.111,5.26697,0.00000							227.00,5.29320,25.011063,0.000355,25.026035,-0.5135,0.122,5.29320,0.00000							227.00,5.14717,25.009740,0.000349,25.025594,-0.7297,0.101,5.14717,0.00000							242.00,5.29691,25.013864,0.000343,25.026833,-0.4345,0.130,5.29691,0.00000							227.00,5.26396,25.010871,0.000349,25.026109,-0.7596,0.099,5.26396,0.00000
243.00,5.07628,25.011720,0.000377,25.024862,-1.2915,0.067,5.07628,0.00000							228.00,5.05723,25.009165,0.000362,25.024907,-1.4601,0.051,5.05723,0.00000							228.00,5.26328,25.007253,0.000349,25.024710,-1.4848,0.046,5.26328,0.00000							243.00,5.24035,25.009836,0.000352,25.026646,-0.5337,0.111,5.24035,0.00000							228.00,5.29212,25.011104,0.000352,25.026056,-0.5134,0.122,5.29212,0.00000							228.00,5.14648,25.009806,0.000348,25.025701,-0.7292,0.101,5.14648,0.00000							243.00,5.26645,25.013955,0.000349,25.026905,-0.4343,0.130,5.26645,0.00000							228.00,5.26337,25.010725,0.000352,25.025913,-0.7592,0.099,5.26337,0.00000
244.00,5.04892,25.011632,0.000373,25.024823,-1.2910,0.067,5.04892,0.00000							229.00,5.05750,25.009173,0.000356,25.024899,-1.4596,0.051,5.05750,0.00000							229.00,5.26312,25.007233,0.000351,25.024765,-1.4844,0.046,5.26312,0.00000							244.00,5.18306,25.009835,0.000350,25.026602,-0.5334,0.111,5.18306,0.00000							229.00,5.29175,25.011229,0.000349,25.026090,-0.5132,0.122,5.29175,0.00000							229.00,5.14657,25.009804,0.000349,25.025751,-0.7287,0.101,5.14657,0.00000							244.00,5.20665,25.013855,0.000353,25.026852,-0.4341,0.130,5.20665,0.00000							229.00,5.26262,25.010677,0.000354,25.025867,-0.7587,0.098,5.26262,0.00000
245.00,5.01318,25.011601,0.000367,25.024774,-1.2905,0.067,5.01318,0.00000							230.00,5.05787,25.009140,0.000352,25.024921,-1.4591,0.052,5.05787,0.00000							230.00,5.26417,25.007207,0.000356,25.024776,-1.4840,0.046,5.26417,0.00000							245.00,5.09976,25.009784,0.000353,25.026504,-0.5331,0.111,5.09976,0.00000							230.00,5.29147,25.011328,0.000350,25.026073,-0.5130,0.122,5.29147,0.00000							230.00,5.14597,25.009885,0.000351,25.025818,-0.7281,0.101,5.14597,0.00000							245.00,5.12054,25.013862,0.000355,25.026893,-0.4339,0.130,5.12054,0.00000							230.00,5.26305,25.010639,0.000353,25.025823,-0.7583,0.099,5.26305,0.00000
246.00,4.97308,25.011579,0.000363,25.024726,-1.2901,0.068,4.97308,0.00000							231.00,5.05721,25.009146,0.000352,25.024903,-1.4586,0.052,5.05721,0.00000							231.00,5.26415,25.007149,0.000357,25.024726,-1.4835,0.046,5.26415,0.00000							246.00,4.99606,25.009843,0.000357,25.026518,-0.5328,0.111,4.99606,0.00000							231.00,5.29018,25.011459,0.000352,25.026162,-0.5128,0.122,5.29018,0.00000							231.00,5.14559,25.009956,0.000354,25.025854,-0.7276,0.101,5.14559,0.00000							246.00,5.01114,25.013800,0.000355,25.026801,-0.4336,0.130,5.01114,0.00000							231.00,5.26351,25.010615,0.000349,25.025826,-0.7578,0.099,5.26351,0.00000
247.00,4.93845,25.011513,0.000364,25.024712,-1.2897,0.068,4.93845,0.00000							232.00,5.05675,25.009103,0.000352,25.024867,-1.4581,0.052,5.05675,0.00000							232.00,5.26450,25.007237,0.000362,25.024815,-1.4831,0.046,5.26450,0.00000							247.00,4.88630,25.010031,0.000358,25.026640,-0.5325,0.111,4.88630,0.00000							232.00,5.28960,25.011489,0.000351,25.026120,-0.5126,0.122,5.28960,0.00000							232.00,5.14626,25.009997,0.000354,25.025872,-0.7271,0.101,5.14626,0.00000							247.00,4.89601,25.013739,0.000356,25.026664,-0.4334,0.130,4.89601,0.00000							232.00,5.26426,25.010588,0.000345,25.025885,-0.7574,0.099,5.26426,0.00000
248.00,4.92387,25.011552,0.000365,25.024752,-1.2892,0.068,4.92387,0.00000							233.00,5.05805,25.009192,0.000361,25.024911,-1.4576,0.052,5.05805,0.00000							233.00,5.26514,25.007138,0.000364,25.024736,-1.4826,0.046,5.26514,0.00000							248.00,4.80920,25.010090,0.000353,25.026648,-0.5322,0.112,4.80920,0.00000							233.00,5.28858,25.011483,0.000351,25.026089,-0.5124,0.122,5.28858,0.00000							233.00,5.14630,25.009936,0.000352,25.025823,-0.7265,0.101,5.14630,0.00000							248.00,4.81860,25.013818,0.000350,25.026605,-0.4332,0.130,4.81860,0.00000							233.00,5.26521,25.010725,0.000340,25.026048,-0.7569,0.099,5.26521,0.00000
249.00,4.92601,25.011553,0.000364,25.024801,-1.2888,0.068,4.92601,0.00000							234.00,5.05873,25.009229,0.000364,25.024970,-1.4571,0.052,5.05873,0.00000							234.00,5.26608,25.007193,0.000364,25.024717,-1.4822,0.046,5.26608,0.00000							249.00,4.78188,25.010085,0.000353,25.026585,-0.5319,0.112,4.78188,0.00000							234.00,5.28865,25.011520,0.000353,25.026117,-0.5122,0.122,5.28865,0.00000							234.00,5.14529,25.009885,0.000353,25.025693,-0.7260,0.101,5.14529,0.00000							249.00,4.79249,25.013864,0.000343,25.026605,-0.4330,0.130,4.79249,0.00000							234.00,5.26582,25.010761,0.000339,25.026102,-0.7565,0.100,5.26582,0.00000
250.00,4.94111,25.011483,0.000362,25.024807,-1.2884,0.068,4.94111,0.00000							235.00,5.05802,25.009260,0.000366,25.024967,-1.4567,0.052,5.05802,0.00000							235.00,5.26599,25.007213,0.000363,25.024727,-1.4818,0.046,5.26599,0.00000							250.00,4.80095,25.010121,0.000354,25.026625,-0.5315,0.111,4.80095,0.00000							235.00,5.28806,25.011499,0.000352,25.026036,-0.5120,0.122,5.28806,0.00000							235.00,5.14657,25.009816,0.000351,25.025619,-0.7255,0.101,5.14657,0.00000							250.00,4.81288,25.013888,0.000346,25.026560,-0.4329,0.130,4.81288,0.00000							235.00,5.26515,25.010849,0.000340,25.026173,-0.7560,0.100,5.26515,0.00000
251.00,4.96699,25.011366,0.000367,25.024774,-1.2880,0.068,4.96699,0.00000							236.00,5.05930,25.009310,0.000369,25.024999,-1.4561,0.052,5.05930,0.00000							236.00,5.26571,25.007275,0.000364,25.024812,-1.4813,0.046,5.26571,0.00000							251.00,4.85616,25.010122,0.000354,25.026605,-0.5312,0.112,4.85616,0.00000							236.00,5.28858,25.011453,0.000354,25.026065,-0.5118,0.122,5.28858,0.00000							236.00,5.14668,25.009821,0.000348,25.025682,-0.7250,0.101,5.14668,0.00000							251.00,4.86800,25.014018,0.000347,25.026612,-0.4327,0.130,4.86800,0.00000							236.00,5.26466,25.010825,0.000346,25.026109,-0.7556,0.100,5.26466,0.00000
252.00,4.99446,25.011402,0.000364,25.024791,-1.2875,0.068,4.99446,0.00000							237.00,5.05900,25.009335,0.000374,25.025012,-1.4556,0.051,5.05900,0.00000							237.00,5.26528,25.007295,0.000360,25.024780,-1.4809,0.047,5.26528,0.00000							252.00,4.93010,25.010026,0.000352,25.026498,-0.5309,0.112,4.93010,0.00000							237.00,5.28938,25.011437,0.000359,25.026195,-0.5116,0.122,5.28938,0.00000							237.00,5.14734,25.009792,0.000346,25.025639,-0.7244,0.101,5.14734,0.00000							252.00,4.94190,25.014106,0.000346,25.026720,-0.4325,0.131,4.94190,0.00000							237.00,5.26307,25.010857,0.000350,25.026100,-0.7552,0.099,5.26307,0.00000
253.00,5.01533,25.011406,0.000361,25.024795,-1.2871,0.068,5.01533,0.00000							238.00,5.05850,25.009257,0.000374,25.024945,-1.4551,0.051,5.05850,0.00000							238.00,5.26499,25.007422,0.000359,25.024902,-1.4804,0.047,5.26499,0.00000							253.00,4.99865,25.009994,0.000354,25.026508,-0.5305,0.111,4.99865,0.00000							238.00,5.29178,25.011067,0.000362,25.025911,-0.5115,0.122,5.29178,0.00000							238.00,5.14780,25.009799,0.000345,25.025632,-0.7239,0.102,5.14780,0.00000							253.00,5.00843,25.013920,0.000349,25.026618,-0.4323,0.130,5.00843,0.00000							238.00,5.26256,25.010897,0.000349,25.026048,-0.7548,0.099,5.26256,0.00000
254.00,5.03138,25.011485,0.000362,25.024716,-1.2867,0.068,5.03138,0.00000							239.00,5.05796,25.009310,0.000372,25.024940,-1.4546,0.051,5.05796,0.00000							239.00,5.26541,25.007384,0.000362,25.024969,-1.4800,0.047,5.26541,0.00000							254.00,5.05035,25.010122,0.000355,25.026579,-0.5302,0.111,5.05035,0.00000							239.00,5.29372,25.010967,0.000362,25.025813,-0.5113,0.122,5.29372,0.00000							239.00,5.14895,25.009892,0.000344,25.025752,-0.7234,0.102,5.14895,0.00000							254.00,5.05839,25.014121,0.000352,25.026768,-0.4321,0.130,5.05839,0.00000							239.00,5.26262,25.010902,0.000353,25.025977,-0.7544,0.099,5.26262,0.00000
255.00,5.04371,25.011634,0.000366,25.024764,-1.2862,0.068,5.04371,0.00000							240.00,5.05755,25.009309,0.000371,25.024891,-1.4541,0.052,5.05755,0.00000							240.00,5.26523,25.007399,0.000358,25.024956,-1.4795,0.047,5.26523,0.00000							255.00,5.08466,25.010197,0.000353,25.026596,-0.5299,0.112,5.08466,0.00000							240.00,5.29507,25.011030,0.000358,25.025892,-0.5112,0.122,5.29507,0.00000							240.00,5.14829,25.010075,0.000350,25.025926,-0.7229,0.101,5.14829,0.00000							255.00,5.09316,25.013613,0.000346,25.026347,-0.4320,0.131,5.09316,0.00000							240.00,5.26340,25.010843,0.000355,25.025955,-0.7540,0.099,5.26340,0.00000
256.00,5.05144,25.011814,0.000366,25.024809,-1.2858,0.068,5.05144,0.00000							@2,1.2000,2.4, 240.014999999999							@2,1.2000,2.4, 240.095000000001							256.00,5.10538,25.010223,0.000353,25.026569,-0.5296,0.112,5.10538,0.00000							@2,1.2000,2.4, 240.097999999998							@2,1.2000,2.4, 240.018							256.00,5.11822,25.013292,0.000346,25.026166,-0.4318,0.131,5.11822,0.00000							@2,1.2000,2.4, 240.067000000003
257.00,5.05726,25.011969,0.000368,25.024890,-1.2854,0.068,5.05726,0.00000							241.00,5.05688,25.009290,0.000369,25.024883,-1.4536,0.052,5.05688,0.00000							241.00,5.26571,25.007447,0.000360,25.024950,-1.4791,0.047,5.26571,0.00000							257.00,5.12126,25.010306,0.000354,25.026610,-0.5293,0.111,5.12126,0.00000							241.00,5.29633,25.011049,0.000354,25.025827,-0.5111,0.122,5.29633,0.00000							241.00,5.14905,25.010048,0.000351,25.025895,-0.7224,0.101,5.14905,0.00000							257.00,5.13783,25.013048,0.000343,25.026009,-0.4316,0.131,5.13783,0.00000							241.00,5.26399,25.010837,0.000350,25.025937,-0.7536,0.099,5.26399,0.00000
258.00,5.06194,25.012053,0.000370,25.024901,-1.2850,0.068,5.06194,0.00000							242.00,5.05106,25.009201,0.000365,25.024819,-1.4531,0.052,5.05106,0.00000							242.00,5.26015,25.007478,0.000362,25.024942,-1.4786,0.047,5.26015,0.00000							258.00,5.13463,25.010343,0.000354,25.026601,-0.5290,0.111,5.13463,0.00000							242.00,5.29212,25.010956,0.000352,25.025650,-0.5109,0.122,5.29212,0.00000							242.00,5.14251,25.010018,0.000355,25.025900,-0.7220,0.101,5.14251,0.00000							258.00,5.15602,25.013320,0.000343,25.026243,-0.4314,0.131,5.15602,0.00000							242.00,5.25913,25.010913,0.000348,25.025978,-0.7531,0.100,5.25913,0.00000
259.00,5.06580,25.012089,0.000371,25.024922,-1.2846,0.068,5.06580,0.00000							243.00,5.01749,25.009189,0.000361,25.024820,-1.4526,0.052,5.01749,0.00000							243.00,5.23122,25.007489,0.000368,25.024885,-1.4782,0.047,5.23122,0.00000							259.00,5.14669,25.010292,0.000350,25.026554,-0.5287,0.112,5.14669,0.00000							243.00,5.26666,25.011226,0.000348,25.025848,-0.5108,0.122,5.26666,0.00000							243.00,5.11688,25.009976,0.000358,25.025858,-0.7215,0.101,5.11688,0.00000							259.00,5.17141,25.012834,0.000342,25.025832,-0.4313,0.131,5.17141,0.00000							243.00,5.22850,25.010909,0.000348,25.026025,-0.7527,0.100,5.22850,0.00000
260.00,5.06912,25.012159,0.000372,25.024908,-1.2841,0.068,5.06912,0.00000							244.00,4.95408,25.009014,0.000363,25.024795,-1.4521,0.052,4.95408,0.00000							244.00,5.17742,25.007609,0.000364,25.024851,-1.4777,0.047,5.17742,0.00000							260.00,5.15853,25.010274,0.000350,25.026453,-0.5284,0.112,5.15853,0.00000							244.00,5.21798,25.011377,0.000348,25.025932,-0.5106,0.122,5.21798,0.00000							244.00,5.07354,25.009808,0.000354,25.025699,-0.7210,0.101,5.07354,0.00000							260.00,5.18370,25.013516,0.000346,25.026410,-0.4310,0.131,5.18370,0.00000							244.00,5.17484,25.010897,0.000347,25.026028,-0.7523,0.100,5.17484,0.00000
261.00,5.07282,25.012224,0.000371,25.024919,-1.2837,0.068,5.07282,0.00000							245.00,4.88031,25.008958,0.000365,25.024808,-1.4516,0.052,4.88031,0.00000							245.00,5.11910,25.007745,0.000364,25.024946,-1.4773,0.047,5.11910,0.00000							261.00,5.17107,25.010362,0.000347,25.026528,-0.5281,0.112,5.17107,0.00000							245.00,5.16306,25.011377,0.000351,25.025932,-0.5105,0.122,5.16306,0.00000							245.00,5.02434,25.009629,0.000345,25.025404,-0.7205,0.102,5.02434,0.00000							261.00,5.19450,25.013793,0.000349,25.026576,-0.4308,0.131,5.19450,0.00000							245.00,5.11676,25.010964,0.000347,25.026033,-0.7519,0.100,5.11676,0.00000
262.00,5.07660,25.012199,0.000369,25.024812,-1.2833,0.068,5.07660,0.00000							246.00,4.81133,25.008940,0.000362,25.024804,-1.4511,0.052,4.81133,0.00000							246.00,5.06584,25.007755,0.000364,25.024948,-1.4768,0.047,5.06584,0.00000							262.00,5.18178,25.010420,0.000348,25.026526,-0.5278,0.112,5.18178,0.00000							246.00,5.10938,25.011546,0.000351,25.025988,-0.5104,0.122,5.10938,0.00000							246.00,4.97357,25.009537,0.000341,25.025273,-0.7200,0.102,4.97357,0.00000							262.00,5.20385,25.014052,0.000353,25.026639,-0.4306,0.131,5.20385,0.00000							246.00,5.06149,25.011016,0.000352,25.026052,-0.7515,0.100,5.06149,0.00000
263.00,5.07994,25.012154,0.000367,25.024829,-1.2828,0.069,5.07994,0.00000							247.00,4.75645,25.009036,0.000361,25.024900,-1.4506,0.052,4.75645,0.00000							247.00,5.02321,25.007798,0.000365,25.025035,-1.4764,0.047,5.02321,0.00000							263.00,5.18955,25.010466,0.000348,25.026475,-0.5275,0.112,5.18955,0.00000							247.00,5.06009,25.011782,0.000353,25.026127,-0.5102,0.122,5.06009,0.00000							247.00,4.92536,25.009532,0.000342,25.025293,-0.7195,0.102,4.92536,0.00000							263.00,5.21036,25.013713,0.000349,25.026339,-0.4304,0.131,5.21036,0.00000							247.00,5.01250,25.010964,0.000352,25.025969,-0.7511,0.100,5.01250,0.00000
264.00,5.08356,25.012172,0.000365,25.024891,-1.2823,0.069,5.08356,0.00000							248.00,4.73897,25.009087,0.000359,25.024904,-1.4502,0.053,4.73897,0.00000							248.00,5.01042,25.007696,0.000359,25.025030,-1.4759,0.048,5.01042,0.00000							264.00,5.19689,25.010405,0.000350,25.026501,-0.5273,0.112,5.19689,0.00000							248.00,5.02856,25.011939,0.000356,25.026172,-0.5101,0.122,5.02856,0.00000							248.00,4.89078,25.009504,0.000341,25.025322,-0.7190,0.102,4.89078,0.00000							264.00,5.21682,25.013747,0.000347,25.026395,-0.4302,0.131,5.21682,0.00000							248.00,4.98693,25.010944,0.000358,25.025953,-0.7507,0.100,4.98693,0.00000
265.00,5.08604,25.012092,0.000362,25.024896,-1.2819,0.069,5.08604,0.00000							249.00,4.76209,25.009154,0.000362,25.024862,-1.4497,0.053,4.76209,0.00000							249.00,5.02879,25.007662,0.000362,25.025051,-1.4755,0.047,5.02879,0.00000							265.00,5.20304,25.010437,0.000345,25.026632,-0.5270,0.112,5.20304,0.00000							249.00,5.01994,25.011904,0.000354,25.026067,-0.5100,0.122,5.01994,0.00000							249.00,4.87114,25.009491,0.000340,25.025359,-0.7185,0.103,4.87114,0.00000							265.00,5.22345,25.013170,0.000342,25.025920,-0.4300,0.131,5.22345,0.00000							249.00,4.98730,25.010996,0.000357,25.025975,-0.7503,0.100,4.98730,0.00000
266.00,5.08770,25.012025,0.000361,25.024871,-1.2815,0.069,5.08770,0.00000							250.00,4.80433,25.009113,0.000362,25.024838,-1.4493,0.053,4.80433,0.00000							250.00,5.05987,25.007526,0.000366,25.024930,-1.4750,0.047,5.05987,0.00000							266.00,5.20787,25.010439,0.000342,25.026664,-0.5267,0.112,5.20787,0.00000							250.00,5.02154,25.011994,0.000351,25.026095,-0.5098,0.123,5.02154,0.00000							250.00,4.86232,25.009368,0.000344,25.025365,-0.7181,0.103,4.86232,0.00000							266.00,5.22800,25.013577,0.000341,25.026270,-0.4298,0.132,5.22800,0.00000							250.00,4.99935,25.011024,0.000353,25.025998,-0.7498,0.100,4.99935,0.00000
267.00,5.08976,25.012010,0.000363,25.024993,-1.2811,0.069,5.08976,0.00000							251.00,4.84776,25.009099,0.000362,25.024837,-1.4488,0.053,4.84776,0.00000							251.00,5.09224,25.007497,0.000369,25.024888,-1.4745,0.047,5.09224,0.00000							267.00,5.21106,25.010451,0.000342,25.026683,-0.5264,0.113,5.21106,0.00000							251.00,5.02824,25.011882,0.000350,25.026016,-0.5096,0.123,5.02824,0.00000							251.00,4.86215,25.009406,0.000347,25.025444,-0.7175,0.102,4.86215,0.00000							267.00,5.23288,25.013159,0.000338,25.026068,-0.4297,0.132,5.23288,0.00000							251.00,5.01573,25.011057,0.000351,25.026063,-0.7494,0.100,5.01573,0.00000
268.00,5.09085,25.012033,0.000362,25.024959,-1.2806,0.070,5.09085,0.00000							252.00,4.88773,25.009011,0.000362,25.024791,-1.4483,0.053,4.88773,0.00000							252.00,5.12570,25.007436,0.000368,25.024793,-1.4741,0.047,5.12570,0.00000							268.00,5.21512,25.010404,0.000341,25.026642,-0.5262,0.113,5.21512,0.00000							252.00,5.04137,25.011882,0.000345,25.026012,-0.5095,0.123,5.04137,0.00000							252.00,4.87318,25.009417,0.000343,25.025429,-0.7171,0.103,4.87318,0.00000							268.00,5.23834,25.013268,0.000342,25.026186,-0.4296,0.132,5.23834,0.00000							252.00,5.03911,25.010993,0.000347,25.026109,-0.7490,0.100,5.03911,0.00000
269.00,5.09082,25.011961,0.000366,25.024911,-1.2802,0.070,5.09082,0.00000							253.00,4.92290,25.008851,0.000358,25.024682,-1.4478,0.053,4.92290,0.00000							253.00,5.15535,25.007564,0.000370,25.024830,-1.4736,0.047,5.15535,0.00000							269.00,5.21899,25.010512,0.000336,25.026653,-0.5259,0.113,5.21899,0.00000							253.00,5.06486,25.011899,0.000342,25.026012,-0.5093,0.123,5.06486,0.00000							253.00,4.89721,25.009566,0.000343,25.025495,-0.7166,0.103,4.89721,0.00000							269.00,5.24095,25.012806,0.000344,25.025806,-0.4294,0.132,5.24095,0.00000							253.00,5.06962,25.010985,0.000340,25.026140,-0.7486,0.101,5.06962,0.00000
270.00,5.09190,25.011977,0.000372,25.024822,-1.2798,0.069,5.09190,0.00000							254.00,4.95039,25.008890,0.000355,25.024621,-1.4474,0.053,4.95039,0.00000							254.00,5.17992,25.007679,0.000369,25.024865,-1.4732,0.047,5.17992,0.00000							270.00,5.22231,25.010579,0.000342,25.026660,-0.5257,0.113,5.22231,0.00000							254.00,5.09346,25.011903,0.000338,25.026100,-0.5091,0.123,5.09346,0.00000							254.00,4.93048,25.009780,0.000343,25.025689,-0.7161,0.103,4.93048,0.00000							270.00,5.24292,25.013309,0.000348,25.026292,-0.4292,0.131,5.24292,0.00000							254.00,5.10130,25.010924,0.000341,25.026122,-0.7482,0.101,5.10130,0.00000
271.00,5.09244,25.012016,0.000369,25.024856,-1.2793,0.070,5.09244,0.00000							255.00,4.97153,25.009069,0.000354,25.024694,-1.4469,0.053,4.97153,0.00000							255.00,5.19887,25.007715,0.000365,25.024874,-1.4727,0.048,5.19887,0.00000							271.00,5.22297,25.010607,0.000346,25.026628,-0.5254,0.113,5.22297,0.00000							255.00,5.12352,25.011832,0.000342,25.026079,-0.5090,0.123,5.12352,0.00000							255.00,4.96459,25.010110,0.000346,25.026058,-0.7155,0.103,4.96459,0.00000							271.00,5.24569,25.012333,0.000346,25.025458,-0.4291,0.131,5.24569,0.00000							255.00,5.12810,25.010897,0.000342,25.026115,-0.7478,0.101,5.12810,0.00000
272.00,5.09217,25.012001,0.000368,25.024875,-1.2789,0.070,5.09217,0.00000							256.00,4.98822,25.009212,0.000357,25.024752,-1.4464,0.053,4.98822,0.00000							256.00,5.21213,25.007691,0.000363,25.024848,-1.4723,0.048,5.21213,0.00000							272.00,5.22314,25.010590,0.000347,25.026616,-0.5252,0.113,5.22314,0.00000							256.00,5.15011,25.011835,0.000340,25.026150,-0.5088,0.124,5.15011,0.00000							256.00,4.99530,25.010086,0.000347,25.026098,-0.7150,0.103,4.99530,0.00000							272.00,5.24797,25.012712,0.000351,25.025727,-0.4289,0.131,5.24797,0.00000							256.00,5.15131,25.010800,0.000338,25.026011,-0.7473,0.101,5.15131,0.00000
273.00,5.09264,25.011921,0.000370,25.024876,-1.2784,0.070,5.09264,0.00000							257.00,5.00216,25.009338,0.000356,25.024809,-1.4459,0.053,5.00216,0.00000							257.00,5.22193,25.007734,0.000369,25.024876,-1.4718,0.048,5.22193,0.00000							273.00,5.22251,25.010656,0.000345,25.026670,-0.5249,0.113,5.22251,0.00000							257.00,5.17401,25.011722,0.000342,25.026095,-0.5087,0.124,5.17401,0.00000							257.00,5.02152,25.010074,0.000350,25.026076,-0.7145,0.103,5.02152,0.00000							273.00,5.24892,25.012848,0.000351,25.025882,-0.4287,0.131,5.24892,0.00000							257.00,5.16977,25.010797,0.000340,25.026043,-0.7469,0.101,5.16977,0.00000
274.00,5.09402,25.011916,0.000368,25.024852,-1.2780,0.070,5.09402,0.00000							258.00,5.01192,25.009531,0.000362,25.024981,-1.4454,0.053,5.01192,0.00000							258.00,5.23005,25.007657,0.000368,25.024813,-1.4713,0.048,5.23005,0.00000							274.00,5.22111,25.010571,0.000352,25.026528,-0.5247,0.112,5.22111,0.00000							258.00,5.19322,25.011769,0.000345,25.026142,-0.5085,0.124,5.19322,0.00000							258.00,5.04262,25.010200,0.000353,25.026192,-0.7140,0.103,5.04262,0.00000							274.00,5.25208,25.013081,0.000353,25.025977,-0.4285,0.131,5.25208,0.00000							258.00,5.18405,25.010769,0.000343,25.026095,-0.7465,0.101,5.18405,0.00000
275.00,5.09425,25.011923,0.000363,25.024920,-1.2775,0.070,5.09425,0.00000							259.00,5.01918,25.009520,0.000363,25.025070,-1.4449,0.053,5.01918,0.00000							259.00,5.23462,25.007542,0.000365,25.024726,-1.4708,0.048,5.23462,0.00000							275.00,5.21969,25.010548,0.000351,25.026475,-0.5245,0.112,5.21969,0.00000							259.00,5.20832,25.011821,0.000351,25.026139,-0.5084,0.123,5.20832,0.00000							259.00,5.05898,25.010019,0.000355,25.026008,-0.7135,0.103,5.05898,0.00000							275.00,5.25492,25.012779,0.000353,25.025608,-0.4283,0.131,5.25492,0.00000							259.00,5.19663,25.010697,0.000345,25.026051,-0.7461,0.101,5.19663,0.00000
276.00,5.09488,25.011928,0.000368,25.024923,-1.2771,0.070,5.09488,0.00000							260.00,5.02489,25.009400,0.000363,25.025020,-1.4445,0.053,5.02489,0.00000							260.00,5.23873,25.007568,0.000369,25.024750,-1.4704,0.048,5.23873,0.00000							276.00,5.21994,25.010498,0.000348,25.026428,-0.5243,0.113,5.21994,0.00000							260.00,5.22111,25.011841,0.000349,25.026124,-0.5083,0.123,5.22111,0.00000							260.00,5.07128,25.009766,0.000353,25.025698,-0.7131,0.103,5.07128,0.00000							276.00,5.25740,25.013950,0.000355,25.026644,-0.4280,0.131,5.25740,0.00000							260.00,5.20837,25.010697,0.000345,25.026015,-0.7457,0.101,5.20837,0.00000
277.00,5.09514,25.011979,0.000372,25.024840,-1.2766,0.070,5.09514,0.00000							261.00,5.02888,25.009268,0.000366,25.024909,-1.4441,0.053,5.02888,0.00000							261.00,5.24333,25.007625,0.000367,25.024827,-1.4699,0.048,5.24333,0.00000							277.00,5.22023,25.010485,0.000346,25.026404,-0.5240,0.113,5.22023,0.00000							261.00,5.23134,25.011749,0.000353,25.026054,-0.5082,0.123,5.23134,0.00000							261.00,5.08101,25.009848,0.000352,25.025640,-0.7126,0.103,5.08101,0.00000							277.00,5.25940,25.013855,0.000348,25.026572,-0.4278,0.132,5.25940,0.00000							261.00,5.21729,25.010755,0.000346,25.026015,-0.7453,0.101,5.21729,0.00000
278.00,5.09526,25.012089,0.000372,25.024866,-1.2762,0.070,5.09526,0.00000							262.00,5.03230,25.009281,0.000369,25.024904,-1.4436,0.053,5.03230,0.00000							262.00,5.24590,25.007602,0.000366,25.024834,-1.4695,0.048,5.24590,0.00000							278.00,5.22152,25.010487,0.000351,25.026447,-0.5238,0.113,5.22152,0.00000							262.00,5.23965,25.011731,0.000355,25.026063,-0.5081,0.123,5.23965,0.00000							262.00,5.08947,25.010024,0.000348,25.025738,-0.7121,0.103,5.08947,0.00000							278.00,5.26191,25.014175,0.000347,25.026807,-0.4276,0.132,5.26191,0.00000							262.00,5.22451,25.010886,0.000349,25.025974,-0.7449,0.101,5.22451,0.00000
279.00,5.09489,25.012130,0.000374,25.024930,-1.2757,0.070,5.09489,0.00000							263.00,5.03571,25.009270,0.000363,25.024821,-1.4431,0.054,5.03571,0.00000							263.00,5.24798,25.007638,0.000368,25.024877,-1.4690,0.048,5.24798,0.00000							279.00,5.22316,25.010491,0.000351,25.026573,-0.5236,0.113,5.22316,0.00000							263.00,5.24629,25.011629,0.000354,25.026030,-0.5080,0.123,5.24629,0.00000							263.00,5.09661,25.009704,0.000344,25.025409,-0.7116,0.103,5.09661,0.00000							279.00,5.26445,25.014649,0.000345,25.027247,-0.4274,0.132,5.26445,0.00000							263.00,5.23060,25.010971,0.000349,25.025935,-0.7445,0.101,5.23060,0.00000
280.00,5.09502,25.012137,0.000380,25.025003,-1.2753,0.070,5.09502,0.00000							264.00,5.03835,25.009294,0.000363,25.024746,-1.4427,0.054,5.03835,0.00000							264.00,5.25072,25.007644,0.000372,25.024923,-1.4686,0.048,5.25072,0.00000							280.00,5.22552,25.010547,0.000347,25.026683,-0.5233,0.113,5.22552,0.00000							264.00,5.25339,25.011514,0.000349,25.025985,-0.5078,0.123,5.25339,0.00000							264.00,5.10286,25.009924,0.000346,25.025519,-0.7110,0.103,5.10286,0.00000							280.00,5.26635,25.014293,0.000343,25.027025,-0.4273,0.132,5.26635,0.00000							264.00,5.23487,25.011159,0.000348,25.026114,-0.7441,0.101,5.23487,0.00000
281.00,5.09549,25.012136,0.000383,25.024912,-1.2749,0.070,5.09549,0.00000							265.00,5.04080,25.009421,0.000363,25.024813,-1.4422,0.054,5.04080,0.00000							265.00,5.25262,25.007633,0.000372,25.024930,-1.4682,0.048,5.25262,0.00000							281.00,5.22968,25.010629,0.000350,25.026726,-0.5231,0.113,5.22968,0.00000							265.00,5.25888,25.011561,0.000350,25.025918,-0.5076,0.123,5.25888,0.00000							265.00,5.10934,25.010098,0.000342,25.025646,-0.7105,0.103,5.10934,0.00000							281.00,5.26915,25.013666,0.000341,25.026491,-0.4272,0.132,5.26915,0.00000							265.00,5.23736,25.011140,0.000349,25.026178,-0.7437,0.101,5.23736,0.00000
282.00,5.09574,25.012065,0.000380,25.024872,-1.2745,0.070,5.09574,0.00000							266.00,5.04385,25.009537,0.000366,25.024865,-1.4418,0.054,5.04385,0.00000							266.00,5.25422,25.007634,0.000372,25.024867,-1.4677,0.048,5.25422,0.00000							282.00,5.23435,25.010643,0.000349,25.026678,-0.5228,0.113,5.23435,0.00000							266.00,5.26374,25.011796,0.000346,25.026002,-0.5075,0.124,5.26374,0.00000							266.00,5.11464,25.009886,0.000343,25.025496,-0.7101,0.104,5.11464,0.00000							282.00,5.27197,25.013507,0.000341,25.026297,-0.4271,0.132,5.27197,0.00000							266.00,5.24014,25.011139,0.000351,25.026255,-0.7433,0.101,5.24014,0.00000
283.00,5.09519,25.012006,0.000381,25.024788,-1.2740,0.070,5.09519,0.00000							267.00,5.04508,25.009536,0.000368,25.024863,-1.4413,0.054,5.04508,0.00000							267.00,5.25516,25.007685,0.000369,25.024903,-1.4673,0.048,5.25516,0.00000							283.00,5.23806,25.010605,0.000350,25.026624,-0.5226,0.113,5.23806,0.00000							267.00,5.26749,25.011976,0.000346,25.026121,-0.5073,0.124,5.26749,0.00000							267.00,5.11861,25.009859,0.000348,25.025542,-0.7095,0.103,5.11861,0.00000							283.00,5.27439,25.013470,0.000341,25.026215,-0.4270,0.132,5.27439,0.00000							267.00,5.24212,25.011062,0.000351,25.026198,-0.7429,0.101,5.24212,0.00000
284.00,5.09493,25.011993,0.000379,25.024699,-1.2736,0.070,5.09493,0.00000							268.00,5.04554,25.009486,0.000373,25.024924,-1.4409,0.054,5.04554,0.00000							268.00,5.25597,25.007739,0.000372,25.024936,-1.4669,0.048,5.25597,0.00000							284.00,5.24089,25.010576,0.000350,25.026595,-0.5224,0.113,5.24089,0.00000							268.00,5.27090,25.012065,0.000347,25.026157,-0.5072,0.124,5.27090,0.00000							268.00,5.12283,25.010317,0.000353,25.025902,-0.7090,0.103,5.12283,0.00000							284.00,5.27620,25.013364,0.000342,25.026089,-0.4269,0.132,5.27620,0.00000							268.00,5.24453,25.010969,0.000352,25.026086,-0.7425,0.101,5.24453,0.00000
285.00,5.09460,25.011961,0.000375,25.024615,-1.2732,0.070,5.09460,0.00000							269.00,5.04667,25.009424,0.000373,25.024970,-1.4404,0.054,5.04667,0.00000							269.00,5.25710,25.007724,0.000368,25.024894,-1.4665,0.048,5.25710,0.00000							285.00,5.24366,25.010463,0.000353,25.026501,-0.5222,0.113,5.24366,0.00000							269.00,5.27293,25.012158,0.000350,25.026110,-0.5071,0.124,5.27293,0.00000							269.00,5.12598,25.010352,0.000351,25.025886,-0.7085,0.103,5.12598,0.00000							285.00,5.27781,25.014768,0.000351,25.027148,-0.4267,0.132,5.27781,0.00000							269.00,5.24637,25.010923,0.000347,25.025967,-0.7421,0.101,5.24637,0.00000
286.00,5.09480,25.011989,0.000371,25.024723,-1.2728,0.070,5.09480,0.00000							270.00,5.04761,25.009357,0.000373,25.024914,-1.4400,0.054,5.04761,0.00000							270.00,5.25792,25.007761,0.000366,25.024831,-1.4662,0.048,5.25792,0.00000							286.00,5.24535,25.010382,0.000351,25.026481,-0.5220,0.113,5.24535,0.00000							270.00,5.27564,25.012035,0.000348,25.026111,-0.5069,0.124,5.27564,0.00000							270.00,5.12856,25.010461,0.000348,25.025996,-0.7081,0.104,5.12856,0.00000							286.00,5.28118,25.015080,0.000354,25.027270,-0.4265,0.132,5.28118,0.00000							270.00,5.24996,25.010966,0.000350,25.025891,-0.7417,0.101,5.24996,0.00000
287.00,5.09487,25.012058,0.000370,25.024720,-1.2723,0.070,5.09487,0.00000							271.00,5.04749,25.009323,0.000372,25.024942,-1.4396,0.054,5.04749,0.00000							271.00,5.25767,25.007805,0.000368,25.024815,-1.4658,0.048,5.25767,0.00000							287.00,5.24674,25.010350,0.000352,25.026557,-0.5218,0.113,5.24674,0.00000							271.00,5.27751,25.012015,0.000352,25.026119,-0.5067,0.124,5.27751,0.00000							271.00,5.13172,25.010793,0.000343,25.026250,-0.7076,0.104,5.13172,0.00000							287.00,5.28393,25.015793,0.000358,25.027828,-0.4263,0.132,5.28393,0.00000							271.00,5.25191,25.011001,0.000349,25.025861,-0.7413,0.101,5.25191,0.00000
288.00,5.09575,25.012146,0.000367,25.024731,-1.2719,0.070,5.09575,0.00000							272.00,5.04844,25.009262,0.000369,25.024932,-1.4392,0.054,5.04844,0.00000							272.00,5.25814,25.007846,0.000370,25.024765,-1.4654,0.048,5.25814,0.00000							288.00,5.24862,25.010307,0.000348,25.026558,-0.5216,0.113,5.24862,0.00000							272.00,5.27947,25.012016,0.000345,25.026009,-0.5066,0.124,5.27947,0.00000							272.00,5.13481,25.010749,0.000344,25.026135,-0.7071,0.104,5.13481,0.00000							288.00,5.28552,25.015597,0.000360,25.027697,-0.4262,0.132,5.28552,0.00000							272.00,5.25366,25.010970,0.000349,25.025907,-0.7409,0.101,5.25366,0.00000
289.00,5.09534,25.012240,0.000364,25.024751,-1.2715,0.071,5.09534,0.00000							273.00,5.04988,25.009290,0.000372,25.024830,-1.4388,0.054,5.04988,0.00000							273.00,5.25850,25.007873,0.000365,25.024672,-1.4650,0.049,5.25850,0.00000							289.00,5.25007,25.010354,0.000349,25.026579,-0.5214,0.114,5.25007,0.00000							273.00,5.28205,25.012060,0.000342,25.025993,-0.5064,0.124,5.28205,0.00000							273.00,5.13659,25.010549,0.000339,25.025937,-0.7067,0.104,5.13659,0.00000							289.00,5.28771,25.015417,0.000358,25.027559,-0.4261,0.132,5.28771,0.00000							273.00,5.25507,25.011064,0.000346,25.026047,-0.7405,0.102,5.25507,0.00000
290.00,5.09602,25.012303,0.000362,25.024830,-1.2710,0.071,5.09602,0.00000							274.00,5.05125,25.009381,0.000376,25.024790,-1.4384,0.054,5.05125,0.00000							274.00,5.25853,25.008017,0.000366,25.024730,-1.4646,0.049,5.25853,0.00000							290.00,5.25173,25.010428,0.000351,25.026635,-0.5212,0.114,5.25173,0.00000							274.00,5.28327,25.012001,0.000340,25.026065,-0.5062,0.125,5.28327,0.00000							274.00,5.13921,25.010510,0.000337,25.025941,-0.7062,0.104,5.13921,0.00000							290.00,5.29053,25.014724,0.000354,25.027059,-0.4260,0.132,5.29053,0.00000							274.00,5.25641,25.011073,0.000347,25.026079,-0.7401,0.102,5.25641,0.00000
291.00,5.09687,25.012236,0.000360,25.024801,-1.2706,0.071,5.09687,0.00000							275.00,5.05231,25.009465,0.000376,25.024830,-1.4380,0.054,5.05231,0.00000							275.00,5.25922,25.008087,0.000367,25.024768,-1.4642,0.049,5.25922,0.00000							291.00,5.25300,25.010446,0.000353,25.026691,-0.5210,0.114,5.25300,0.00000							275.00,5.28269,25.012099,0.000341,25.026162,-0.5061,0.125,5.28269,0.00000							275.00,5.14031,25.010074,0.000343,25.025523,-0.7058,0.104,5.14031,0.00000							291.00,5.29082,25.014357,0.000355,25.026859,-0.4259,0.132,5.29082,0.00000							275.00,5.25658,25.011109,0.000342,25.026201,-0.7397,0.102,5.25658,0.00000
292.00,5.09808,25.012177,0.000359,25.024852,-1.2702,0.071,5.09808,0.00000							276.00,5.05362,25.009506,0.000376,25.024801,-1.4376,0.054,5.05362,0.00000							276.00,5.25981,25.008129,0.000369,25.024812,-1.4639,0.049,5.25981,0.00000							292.00,5.25412,25.010501,0.000354,25.026718,-0.5208,0.113,5.25412,0.00000							276.00,5.28370,25.011906,0.000341,25.026071,-0.5059,0.125,5.28370,0.00000							276.00,5.13972,25.010013,0.000345,25.025467,-0.7053,0.104,5.13972,0.00000							292.00,5.29130,25.014063,0.000359,25.026637,-0.4259,0.132,5.29130,0.00000							276.00,5.25747,25.011200,0.000341,25.026218,-0.7393,0.102,5.25747,0.00000
293.00,5.09873,25.012144,0.000361,25.024957,-1.2698,0.071,5.09873,0.00000							277.00,5.05383,25.009619,0.000373,25.024800,-1.4372,0.054,5.05383,0.00000							277.00,5.26041,25.008100,0.000368,25.024790,-1.4635,0.049,5.26041,0.00000							293.00,5.25514,25.010572,0.000353,25.026749,-0.5205,0.114,5.25514,0.00000							277.00,5.28479,25.011856,0.000347,25.026120,-0.5057,0.124,5.28479,0.00000							277.00,5.13986,25.010178,0.000346,25.025611,-0.7048,0.104,5.13986,0.00000							293.00,5.29285,25.013976,0.000362,25.026510,-0.4258,0.132,5.29285,0.00000							277.00,5.25925,25.011246,0.000341,25.026189,-0.7389,0.102,5.25925,0.00000
294.00,5.09995,25.012049,0.000367,25.024958,-1.2694,0.071,5.09995,0.00000							278.00,5.05431,25.009690,0.000375,25.024886,-1.4368,0.054,5.05431,0.00000							278.00,5.26070,25.008124,0.000366,25.024848,-1.4631,0.049,5.26070,0.00000							294.00,5.25651,25.010641,0.000343,25.026761,-0.5203,0.114,5.25651,0.00000							278.00,5.28437,25.011713,0.000351,25.026071,-0.5056,0.124,5.28437,0.00000							278.00,5.14020,25.010111,0.000350,25.025535,-0.7044,0.104,5.14020,0.00000							294.00,5.29294,25.014362,0.000363,25.026785,-0.4256,0.132,5.29294,0.00000							278.00,5.25948,25.011246,0.000343,25.026071,-0.7385,0.102,5.25948,0.00000
295.00,5.10023,25.012053,0.000371,25.024899,-1.2689,0.071,5.10023,0.00000							279.00,5.05457,25.009710,0.000373,25.024938,-1.4364,0.055,5.05457,0.00000							279.00,5.26156,25.008073,0.000364,25.024821,-1.4628,0.049,5.26156,0.00000							295.00,5.25786,25.010638,0.000346,25.026756,-0.5201,0.114,5.25786,0.00000							279.00,5.28490,25.011686,0.000355,25.025975,-0.5055,0.124,5.28490,0.00000							279.00,5.13929,25.010150,0.000354,25.025594,-0.7039,0.104,5.13929,0.00000							295.00,5.29323,25.014229,0.000362,25.026595,-0.4255,0.132,5.29323,0.00000							279.00,5.26021,25.011277,0.000347,25.026062,-0.7381,0.102,5.26021,0.00000
296.00,5.09922,25.012025,0.000372,25.024861,-1.2685,0.071,5.09922,0.00000							280.00,5.05476,25.009666,0.000373,25.024858,-1.4360,0.055,5.05476,0.00000							280.00,5.26081,25.008065,0.000367,25.024807,-1.4624,0.049,5.26081,0.00000							296.00,5.25919,25.010588,0.000346,25.026708,-0.5198,0.114,5.25919,0.00000							280.00,5.28665,25.011529,0.000357,25.025811,-0.5053,0.124,5.28665,0.00000							280.00,5.14006,25.010400,0.000353,25.025784,-0.7034,0.104,5.14006,0.00000							296.00,5.29385,25.014399,0.000359,25.026727,-0.4253,0.132,5.29385,0.00000							280.00,5.26060,25.011211,0.000350,25.025921,-0.7378,0.102,5.26060,0.00000
297.00,5.09753,25.011985,0.000373,25.024823,-1.2681,0.071,5.09753,0.00000							281.00,5.05474,25.009692,0.000369,25.024909,-1.4356,0.055,5.05474,0.00000							281.00,5.26109,25.007998,0.000362,25.024809,-1.4620,0.049,5.26109,0.00000							297.00,5.26056,25.010512,0.000347,25.026734,-0.5196,0.114,5.26056,0.00000							281.00,5.28761,25.011606,0.000357,25.025941,-0.5051,0.124,5.28761,0.00000							281.00,5.14137,25.010472,0.000355,25.025768,-0.7030,0.104,5.14137,0.00000							297.00,5.29391,25.014326,0.000354,25.026671,-0.4252,0.133,5.29391,0.00000							281.00,5.26042,25.011156,0.000353,25.025892,-0.7374,0.102,5.26042,0.00000
298.00,5.09695,25.011964,0.000371,25.024796,-1.2677,0.071,5.09695,0.00000							282.00,5.05590,25.009679,0.000375,25.024907,-1.4352,0.055,5.05590,0.00000							282.00,5.26179,25.008077,0.000364,25.024880,-1.4616,0.049,5.26179,0.00000							298.00,5.26078,25.010463,0.000353,25.026747,-0.5194,0.114,5.26078,0.00000							282.00,5.28757,25.011604,0.000353,25.026012,-0.5050,0.124,5.28757,0.00000							282.00,5.14199,25.010357,0.000353,25.025543,-0.7026,0.104,5.14199,0.00000							298.00,5.29425,25.014403,0.000352,25.026745,-0.4251,0.133,5.29425,0.00000							282.00,5.25965,25.011258,0.000355,25.025911,-0.7370,0.102,5.25965,0.00000
299.00,5.09735,25.011951,0.000367,25.024810,-1.2674,0.071,5.09735,0.00000							283.00,5.05644,25.009621,0.000373,25.024897,-1.4348,0.055,5.05644,0.00000							283.00,5.26222,25.008023,0.000362,25.024864,-1.4612,0.050,5.26222,0.00000							299.00,5.26232,25.010426,0.000363,25.026765,-0.5192,0.114,5.26232,0.00000							283.00,5.28765,25.011774,0.000355,25.026160,-0.5048,0.124,5.28765,0.00000							283.00,5.14240,25.010612,0.000352,25.025793,-0.7021,0.104,5.14240,0.00000							299.00,5.29632,25.014358,0.000354,25.026738,-0.4250,0.133,5.29632,0.00000							283.00,5.25965,25.011318,0.000358,25.025990,-0.7366,0.102,5.25965,0.00000
300.00,5.09705,25.011925,0.000367,25.024733,-1.2670,0.071,5.09705,0.00000							284.00,5.05651,25.009670,0.000369,25.024949,-1.4343,0.055,5.05651,0.00000							284.00,5.26261,25.007982,0.000364,25.024791,-1.4608,0.050,5.26261,0.00000							300.00,5.26332,25.010382,0.000363,25.026682,-0.5190,0.114,5.26332,0.00000							284.00,5.28861,25.011864,0.000356,25.026242,-0.5045,0.124,5.28861,0.00000							284.00,5.14330,25.010459,0.000351,25.025646,-0.7016,0.104,5.14330,0.00000							300.00,5.29843,25.014481,0.000355,25.026852,-0.4249,0.133,5.29843,0.00000							284.00,5.25999,25.011302,0.000357,25.025980,-0.7362,0.102,5.25999,0.00000
301.00,5.09747,25.012042,0.000367,25.024706,-1.2666,0.071,5.09747,0.00000							285.00,5.05678,25.009732,0.000373,25.025023,-1.4339,0.055,5.05678,0.00000							285.00,5.26307,25.007908,0.000362,25.024730,-1.4605,0.050,5.26307,0.00000							301.00,5.26294,25.010487,0.000363,25.026694,-0.5187,0.114,5.26294,0.00000							285.00,5.28806,25.011869,0.000354,25.026185,-0.5044,0.124,5.28806,0.00000							285.00,5.14299,25.010564,0.000351,25.025781,-0.7012,0.104,5.14299,0.00000							301.00,5.29983,25.014718,0.000356,25.026950,-0.4248,0.133,5.29983,0.00000							285.00,5.25975,25.011389,0.000358,25.026047,-0.7358,0.102,5.25975,0.00000
302.00,5.09837,25.012164,0.000369,25.024646,-1.2662,0.071,5.09837,0.00000							286.00,5.05580,25.009691,0.000374,25.024971,-1.4335,0.055,5.05580,0.00000							286.00,5.26375,25.007948,0.000364,25.024762,-1.4601,0.050,5.26375,0.00000							302.00,5.26307,25.010521,0.000362,25.026629,-0.5184,0.114,5.26307,0.00000							286.00,5.28726,25.012044,0.000350,25.026060,-0.5042,0.124,5.28726,0.00000							286.00,5.14382,25.010591,0.000348,25.025842,-0.7007,0.104,5.14382,0.00000							302.00,5.30063,25.014394,0.000357,25.026616,-0.4247,0.133,5.30063,0.00000							286.00,5.26012,25.011331,0.000361,25.025959,-0.7355,0.102,5.26012,0.00000
303.00,5.09816,25.012238,0.000371,25.024619,-1.2658,0.071,5.09816,0.00000							287.00,5.05563,25.009682,0.000375,25.024941,-1.4331,0.055,5.05563,0.00000							287.00,5.26307,25.007898,0.000363,25.024789,-1.4597,0.050,5.26307,0.00000							303.00,5.26376,25.010578,0.000359,25.026609,-0.5181,0.114,5.26376,0.00000							287.00,5.28729,25.012025,0.000354,25.025899,-0.5040,0.124,5.28729,0.00000							287.00,5.14476,25.010526,0.000348,25.025894,-0.7002,0.105,5.14476,0.00000							303.00,5.30178,25.014616,0.000358,25.026759,-0.4246,0.133,5.30178,0.00000							287.00,5.26090,25.011314,0.000362,25.025931,-0.7351,0.102,5.26090,0.00000
304.00,5.09755,25.012370,0.000366,25.024649,-1.2655,0.071,5.09755,0.00000							288.00,5.05613,25.009715,0.000379,25.024899,-1.4326,0.055,5.05613,0.00000							288.00,5.26320,25.007917,0.000367,25.024793,-1.4593,0.050,5.26320,0.00000							304.00,5.26322,25.010554,0.000356,25.026612,-0.5179,0.114,5.26322,0.00000							288.00,5.28778,25.011972,0.000355,25.025776,-0.5039,0.124,5.28778,0.00000							288.00,5.14588,25.010302,0.000350,25.025675,-0.6998,0.105,5.14588,0.00000							304.00,5.30080,25.014684,0.000360,25.026753,-0.4245,0.133,5.30080,0.00000							288.00,5.26199,25.011293,0.000362,25.025922,-0.7347,0.102,5.26199,0.00000
305.00,5.09834,25.012330,0.000364,25.024689,-1.2651,0.072,5.09834,0.00000							289.00,5.05638,25.009668,0.000386,25.024899,-1.4322,0.055,5.05638,0.00000							289.00,5.26256,25.007885,0.000366,25.024905,-1.4589,0.050,5.26256,0.00000							305.00,5.26261,25.010470,0.000355,25.026643,-0.5176,0.114,5.26261,0.00000							289.00,5.28745,25.011834,0.000358,25.025728,-0.5037,0.124,5.28745,0.00000							289.00,5.14721,25.010348,0.000351,25.025714,-0.6993,0.105,5.14721,0.00000							305.00,5.29925,25.014809,0.000355,25.026846,-0.4243,0.133,5.29925,0.00000							289.00,5.26206,25.011299,0.000360,25.025926,-0.7343,0.102,5.26206,0.00000
306.00,5.09884,25.012226,0.000366,25.024680,-1.2647,0.072,5.09884,0.00000							290.00,5.05695,25.009664,0.000381,25.024923,-1.4318,0.055,5.05695,0.00000							290.00,5.26281,25.007826,0.000363,25.024972,-1.4585,0.050,5.26281,0.00000							306.00,5.26331,25.010403,0.000353,25.026637,-0.5173,0.114,5.26331,0.00000							290.00,5.28884,25.012009,0.000356,25.025836,-0.5036,0.124,5.28884,0.00000							290.00,5.14816,25.010254,0.000351,25.025622,-0.6988,0.105,5.14816,0.00000							306.00,5.29882,25.014840,0.000357,25.026885,-0.4242,0.133,5.29882,0.00000							290.00,5.26248,25.011322,0.000358,25.025983,-0.7339,0.102,5.26248,0.00000
307.00,5.09870,25.012222,0.000366,25.024699,-1.2643,0.072,5.09870,0.00000							291.00,5.05907,25.009704,0.000380,25.024942,-1.4313,0.055,5.05907,0.00000							291.00,5.26208,25.007760,0.000366,25.024891,-1.4581,0.050,5.26208,0.00000							307.00,5.26363,25.010398,0.000351,25.026639,-0.5171,0.114,5.26363,0.00000							291.00,5.29007,25.011965,0.000354,25.025858,-0.5034,0.124,5.29007,0.00000							291.00,5.14878,25.010161,0.000352,25.025602,-0.6983,0.105,5.14878,0.00000							307.00,5.29909,25.015144,0.000356,25.027112,-0.4240,0.133,5.29909,0.00000							291.00,5.26280,25.011431,0.000352,25.026146,-0.7335,0.103,5.26280,0.00000
308.00,5.09994,25.012195,0.000363,25.024700,-1.2639,0.072,5.09994,0.00000							292.00,5.06033,25.009690,0.000379,25.024952,-1.4309,0.055,5.06033,0.00000							292.00,5.26187,25.007702,0.000363,25.024800,-1.4577,0.050,5.26187,0.00000							308.00,5.26476,25.010445,0.000348,25.026713,-0.5168,0.114,5.26476,0.00000							292.00,5.29122,25.011955,0.000349,25.025742,-0.5032,0.125,5.29122,0.00000							292.00,5.14820,25.010213,0.000349,25.025603,-0.6978,0.105,5.14820,0.00000							308.00,5.29742,25.014812,0.000354,25.026835,-0.4240,0.133,5.29742,0.00000							292.00,5.26294,25.011452,0.000349,25.026265,-0.7331,0.103,5.26294,0.00000
309.00,5.10090,25.012129,0.000368,25.024619,-1.2635,0.072,5.10090,0.00000							293.00,5.05982,25.009641,0.000372,25.024988,-1.4304,0.055,5.05982,0.00000							293.00,5.26016,25.007670,0.000357,25.024808,-1.4573,0.051,5.26016,0.00000							309.00,5.26623,25.010450,0.000351,25.026586,-0.5165,0.114,5.26623,0.00000							293.00,5.29234,25.012124,0.000346,25.025819,-0.5031,0.125,5.29234,0.00000							293.00,5.14705,25.010272,0.000346,25.025621,-0.6973,0.105,5.14705,0.00000							309.00,5.29812,25.014867,0.000352,25.026943,-0.4238,0.134,5.29812,0.00000							293.00,5.26332,25.011434,0.000350,25.026247,-0.7328,0.103,5.26332,0.00000
310.00,5.10087,25.012142,0.000368,25.024650,-1.2631,0.072,5.10087,0.00000							294.00,5.05928,25.009597,0.000369,25.024927,-1.4300,0.056,5.05928,0.00000							294.00,5.26075,25.007680,0.000364,25.024733,-1.4569,0.050,5.26075,0.00000							310.00,5.26669,25.010559,0.000348,25.026609,-0.5163,0.115,5.26669,0.00000							294.00,5.29238,25.012298,0.000342,25.025814,-0.5029,0.125,5.29238,0.00000							294.00,5.14654,25.010296,0.000343,25.025671,-0.6968,0.105,5.14654,0.00000							310.00,5.29910,25.014683,0.000356,25.026749,-0.4237,0.133,5.29910,0.00000							294.00,5.26373,25.011529,0.000354,25.026316,-0.7323,0.103,5.26373,0.00000
311.00,5.10069,25.012231,0.000365,25.024760,-1.2627,0.072,5.10069,0.00000							295.00,5.05928,25.009512,0.000370,25.024868,-1.4295,0.056,5.05928,0.00000							295.00,5.26156,25.007803,0.000367,25.024740,-1.4565,0.050,5.26156,0.00000							311.00,5.26684,25.010521,0.000350,25.026548,-0.5160,0.115,5.26684,0.00000							295.00,5.29209,25.012286,0.000344,25.025888,-0.5028,0.125,5.29209,0.00000							295.00,5.14730,25.010383,0.000342,25.025694,-0.6963,0.106,5.14730,0.00000							311.00,5.29969,25.014471,0.000354,25.026545,-0.4236,0.133,5.29969,0.00000							295.00,5.26348,25.011606,0.000357,25.026302,-0.7320,0.103,5.26348,0.00000
312.00,5.10149,25.012133,0.000366,25.024778,-1.2624,0.072,5.10149,0.00000							296.00,5.05844,25.009440,0.000369,25.024805,-1.4291,0.056,5.05844,0.00000							296.00,5.26229,25.007757,0.000369,25.024776,-1.4562,0.050,5.26229,0.00000							312.00,5.26698,25.010518,0.000359,25.026560,-0.5157,0.114,5.26698,0.00000							296.00,5.29180,25.012254,0.000351,25.025940,-0.5026,0.125,5.29180,0.00000							296.00,5.14668,25.010398,0.000344,25.025652,-0.6957,0.106,5.14668,0.00000							312.00,5.30068,25.014627,0.000357,25.026635,-0.4235,0.133,5.30068,0.00000							296.00,5.26282,25.011629,0.000364,25.026266,-0.7316,0.103,5.26282,0.00000
313.00,5.10130,25.012072,0.000367,25.024740,-1.2620,0.072,5.10130,0.00000							297.00,5.05848,25.009472,0.000369,25.024773,-1.4286,0.056,5.05848,0.00000							297.00,5.26290,25.007709,0.000371,25.024762,-1.4558,0.050,5.26290,0.00000							313.00,5.26638,25.010426,0.000361,25.026489,-0.5154,0.114,5.26638,0.00000							297.00,5.29113,25.012371,0.000357,25.026056,-0.5025,0.125,5.29113,0.00000							297.00,5.14711,25.010463,0.000345,25.025711,-0.6952,0.106,5.14711,0.00000							313.00,5.30383,25.014825,0.000358,25.026781,-0.4233,0.133,5.30383,0.00000							297.00,5.26247,25.011629,0.000366,25.026233,-0.7312,0.103,5.26247,0.00000
314.00,5.10033,25.012117,0.000368,25.024831,-1.2616,0.072,5.10033,0.00000							298.00,5.05813,25.009506,0.000366,25.024701,-1.4281,0.056,5.05813,0.00000							298.00,5.26445,25.007705,0.000371,25.024752,-1.4554,0.050,5.26445,0.00000							314.00,5.26554,25.010378,0.000355,25.026547,-0.5151,0.114,5.26554,0.00000							298.00,5.28993,25.012226,0.000358,25.025872,-0.5023,0.125,5.28993,0.00000							298.00,5.14892,25.010462,0.000351,25.025801,-0.6946,0.105,5.14892,0.00000							314.00,5.30507,25.014784,0.000358,25.026702,-0.4232,0.133,5.30507,0.00000							298.00,5.26112,25.011704,0.000366,25.026327,-0.7309,0.103,5.26112,0.00000
315.00,5.10022,25.012089,0.000368,25.024765,-1.2613,0.072,5.10022,0.00000							299.00,5.05899,25.009584,0.000365,25.024726,-1.4277,0.056,5.05899,0.00000							299.00,5.26340,25.007851,0.000367,25.024865,-1.4550,0.050,5.26340,0.00000							315.00,5.26568,25.010413,0.000359,25.026574,-0.5148,0.114,5.26568,0.00000							299.00,5.29063,25.012396,0.000355,25.026103,-0.5021,0.125,5.29063,0.00000							299.00,5.14862,25.010623,0.000353,25.025907,-0.6941,0.105,5.14862,0.00000							315.00,5.30574,25.014785,0.000359,25.026696,-0.4231,0.133,5.30574,0.00000							299.00,5.26112,25.011618,0.000363,25.026241,-0.7305,0.103,5.26112,0.00000
316.00,5.09986,25.012056,0.000368,25.024685,-1.2609,0.072,5.09986,0.00000							300.00,5.05926,25.009646,0.000364,25.024693,-1.4272,0.056,5.05926,0.00000							300.00,5.26393,25.007816,0.000363,25.024885,-1.4546,0.051,5.26393,0.00000							316.00,5.26582,25.010482,0.000359,25.026624,-0.5146,0.114,5.26582,0.00000							300.00,5.29010,25.012421,0.000358,25.026157,-0.5019,0.125,5.29010,0.00000							300.00,5.14707,25.010594,0.000355,25.025944,-0.6935,0.105,5.14707,0.00000							316.00,5.30553,25.014797,0.000360,25.026735,-0.4230,0.133,5.30553,0.00000							300.00,5.26162,25.011604,0.000361,25.026310,-0.7301,0.103,5.26162,0.00000
317.00,5.09874,25.012122,0.000363,25.024730,-1.2605,0.073,5.09874,0.00000							301.00,5.06008,25.009634,0.000365,25.024755,-1.4268,0.056,5.06008,0.00000							301.00,5.26372,25.007940,0.000357,25.024860,-1.4542,0.051,5.26372,0.00000							317.00,5.26672,25.010438,0.000351,25.026580,-0.5143,0.115,5.26672,0.00000							301.00,5.29012,25.012508,0.000355,25.026164,-0.5018,0.125,5.29012,0.00000							301.00,5.14756,25.010664,0.000357,25.025979,-0.6930,0.105,5.14756,0.00000							317.00,5.30529,25.014770,0.000359,25.026824,-0.4228,0.133,5.30529,0.00000							301.00,5.26279,25.011558,0.000357,25.026318,-0.7297,0.103,5.26279,0.00000
318.00,5.09837,25.012119,0.000366,25.024775,-1.2602,0.073,5.09837,0.00000							302.00,5.05949,25.009616,0.000362,25.024818,-1.4263,0.056,5.05949,0.00000							302.00,5.26387,25.008025,0.000358,25.024866,-1.4537,0.051,5.26387,0.00000							318.00,5.26772,25.010469,0.000353,25.026598,-0.5140,0.115,5.26772,0.00000							302.00,5.29098,25.012441,0.000349,25.026193,-0.5016,0.125,5.29098,0.00000							302.00,5.14807,25.010672,0.000359,25.025980,-0.6924,0.105,5.14807,0.00000							318.00,5.30397,25.014663,0.000358,25.026826,-0.4227,0.134,5.30397,0.00000							302.00,5.26328,25.011571,0.000352,25.026267,-0.7293,0.103,5.26328,0.00000
319.00,5.09980,25.012074,0.000360,25.024774,-1.2598,0.073,5.09980,0.00000							303.00,5.05984,25.009626,0.000359,25.024888,-1.4259,0.056,5.05984,0.00000							303.00,5.26352,25.008030,0.000364,25.024887,-1.4533,0.051,5.26352,0.00000							319.00,5.26876,25.010551,0.000357,25.026662,-0.5137,0.115,5.26876,0.00000							303.00,5.29180,25.012511,0.000349,25.026382,-0.5014,0.125,5.29180,0.00000							303.00,5.14703,25.010617,0.000354,25.025857,-0.6918,0.105,5.14703,0.00000							319.00,5.30344,25.014646,0.000358,25.026913,-0.4225,0.134,5.30344,0.00000							303.00,5.26459,25.011534,0.000351,25.026097,-0.7290,0.103,5.26459,0.00000
320.00,5.10026,25.012102,0.000357,25.024857,-1.2594,0.073,5.10026,0.00000							304.00,5.05976,25.009560,0.000362,25.024833,-1.4254,0.056,5.05976,0.00000							304.00,5.26394,25.007883,0.000361,25.024821,-1.4529,0.051,5.26394,0.00000							320.00,5.26870,25.010603,0.000355,25.026705,-0.5135,0.115,5.26870,0.00000							304.00,5.29205,25.012445,0.000351,25.026217,-0.5013,0.125,5.29205,0.00000							304.00,5.14638,25.010572,0.000353,25.025791,-0.6913,0.106,5.14638,0.00000							320.00,5.30352,25.014680,0.000357,25.026943,-0.4224,0.134,5.30352,0.00000							304.00,5.26473,25.011603,0.000353,25.025993,-0.7286,0.103,5.26473,0.00000
321.00,5.10053,25.012099,0.000362,25.024845,-1.2591,0.073,5.10053,0.00000							305.00,5.05986,25.009522,0.000367,25.024776,-1.4250,0.056,5.05986,0.00000							305.00,5.26311,25.007859,0.000360,25.024822,-1.4525,0.051,5.26311,0.00000							321.00,5.26921,25.010672,0.000353,25.026751,-0.5132,0.115,5.26921,0.00000							305.00,5.29333,25.012524,0.000349,25.026244,-0.5011,0.126,5.29333,0.00000							305.00,5.14739,25.010641,0.000353,25.025793,-0.6907,0.106,5.14739,0.00000							321.00,5.30391,25.014766,0.000359,25.026997,-0.4222,0.134,5.30391,0.00000							305.00,5.26513,25.011557,0.000354,25.025877,-0.7282,0.103,5.26513,0.00000
322.00,5.10234,25.012129,0.000372,25.024804,-1.2587,0.073,5.10234,0.00000							306.00,5.05877,25.009625,0.000366,25.024788,-1.4246,0.056,5.05877,0.00000							306.00,5.26250,25.007900,0.000363,25.024919,-1.4521,0.051,5.26250,0.00000							322.00,5.26829,25.010759,0.000357,25.026784,-0.5129,0.115,5.26829,0.00000							306.00,5.29364,25.012387,0.000345,25.026176,-0.5010,0.126,5.29364,0.00000							306.00,5.14766,25.010613,0.000355,25.025719,-0.6901,0.106,5.14766,0.00000							322.00,5.30436,25.014747,0.000361,25.026911,-0.4221,0.134,5.30436,0.00000							306.00,5.26461,25.011585,0.000355,25.025860,-0.7278,0.103,5.26461,0.00000
323.00,5.10290,25.012172,0.000373,25.024733,-1.2583,0.073,5.10290,0.00000							307.00,5.05827,25.009639,0.000364,25.024749,-1.4241,0.056,5.05827,0.00000							307.00,5.26188,25.007989,0.000361,25.024995,-1.4517,0.052,5.26188,0.00000							323.00,5.26817,25.010745,0.000354,25.026750,-0.5126,0.115,5.26817,0.00000							307.00,5.29301,25.012624,0.000354,25.026367,-0.5008,0.125,5.29301,0.00000							307.00,5.14759,25.010575,0.000355,25.025661,-0.6895,0.106,5.14759,0.00000							323.00,5.30532,25.014765,0.000362,25.026762,-0.4220,0.134,5.30532,0.00000							307.00,5.26476,25.011577,0.000362,25.025978,-0.7275,0.103,5.26476,0.00000
324.00,5.10237,25.012279,0.000377,25.024783,-1.2579,0.072,5.10237,0.00000							308.00,5.05851,25.009626,0.000372,25.024671,-1.4237,0.056,5.05851,0.00000							308.00,5.26200,25.008023,0.000364,25.024915,-1.4513,0.051,5.26200,0.00000							324.00,5.26846,25.010741,0.000353,25.026697,-0.5123,0.115,5.26846,0.00000							308.00,5.29331,25.012634,0.000355,25.026304,-0.5006,0.125,5.29331,0.00000							308.00,5.14854,25.010599,0.000357,25.025719,-0.6889,0.106,5.14854,0.00000							324.00,5.30374,25.015004,0.000364,25.026803,-0.4219,0.134,5.30374,0.00000							308.00,5.26484,25.011552,0.000360,25.025963,-0.7271,0.103,5.26484,0.00000
325.00,5.10218,25.012361,0.000380,25.024682,-1.2576,0.072,5.10218,0.00000							309.00,5.05835,25.009610,0.000368,25.024606,-1.4232,0.056,5.05835,0.00000							309.00,5.26226,25.008118,0.000371,25.024911,-1.4508,0.051,5.26226,0.00000							325.00,5.26930,25.010738,0.000354,25.026625,-0.5120,0.115,5.26930,0.00000							309.00,5.29215,25.012633,0.000358,25.026347,-0.5005,0.125,5.29215,0.00000							309.00,5.15000,25.010521,0.000356,25.025685,-0.6883,0.106,5.15000,0.00000							325.00,5.30295,25.015006,0.000362,25.026824,-0.4218,0.134,5.30295,0.00000							309.00,5.26400,25.011469,0.000362,25.025967,-0.7268,0.103,5.26400,0.00000
326.00,5.10257,25.012443,0.000376,25.024690,-1.2572,0.073,5.10257,0.00000							310.00,5.05836,25.009633,0.000365,25.024684,-1.4228,0.056,5.05836,0.00000							310.00,5.26230,25.008248,0.000374,25.024935,-1.4504,0.051,5.26230,0.00000							326.00,5.27019,25.010718,0.000354,25.026594,-0.5118,0.115,5.27019,0.00000							310.00,5.29056,25.012659,0.000357,25.026306,-0.5003,0.125,5.29056,0.00000							310.00,5.15027,25.010427,0.000357,25.025666,-0.6878,0.106,5.15027,0.00000							326.00,5.30317,25.015017,0.000362,25.026801,-0.4216,0.134,5.30317,0.00000							310.00,5.26352,25.011497,0.000360,25.026028,-0.7264,0.103,5.26352,0.00000
327.00,5.10099,25.012393,0.000370,25.024688,-1.2568,0.073,5.10099,0.00000							311.00,5.05900,25.009626,0.000364,25.024605,-1.4223,0.057,5.05900,0.00000							311.00,5.26265,25.008314,0.000374,25.024872,-1.4500,0.051,5.26265,0.00000							327.00,5.27174,25.010677,0.000353,25.026574,-0.5115,0.115,5.27174,0.00000							311.00,5.29033,25.012799,0.000362,25.026323,-0.5002,0.125,5.29033,0.00000							311.00,5.15115,25.010375,0.000357,25.025777,-0.6872,0.106,5.15115,0.00000							327.00,5.30246,25.015252,0.000359,25.026916,-0.4214,0.134,5.30246,0.00000							311.00,5.26349,25.011535,0.000363,25.026052,-0.7261,0.103,5.26349,0.00000
328.00,5.09993,25.012438,0.000370,25.024809,-1.2564,0.073,5.09993,0.00000							312.00,5.05913,25.009643,0.000365,25.024541,-1.4219,0.057,5.05913,0.00000							312.00,5.26275,25.008361,0.000378,25.024895,-1.4496,0.051,5.26275,0.00000							328.00,5.27128,25.010700,0.000353,25.026589,-0.5112,0.115,5.27128,0.00000							312.00,5.28995,25.012628,0.000356,25.026090,-0.5001,0.125,5.28995,0.00000							312.00,5.15077,25.010361,0.000352,25.025804,-0.6866,0.106,5.15077,0.00000							328.00,5.30186,25.015574,0.000361,25.027194,-0.4212,0.134,5.30186,0.00000							312.00,5.26308,25.011525,0.000358,25.026035,-0.7257,0.103,5.26308,0.00000
329.00,5.09924,25.012337,0.000369,25.024739,-1.2561,0.073,5.09924,0.00000							313.00,5.05956,25.009807,0.000362,25.024659,-1.4214,0.057,5.05956,0.00000							313.00,5.26312,25.008442,0.000375,25.024976,-1.4491,0.051,5.26312,0.00000							329.00,5.27022,25.010701,0.000351,25.026597,-0.5110,0.115,5.27022,0.00000							313.00,5.28917,25.012675,0.000356,25.026083,-0.5000,0.126,5.28917,0.00000							313.00,5.14966,25.010326,0.000350,25.025780,-0.6860,0.106,5.14966,0.00000							329.00,5.30362,25.015692,0.000360,25.027311,-0.4211,0.134,5.30362,0.00000							313.00,5.26373,25.011499,0.000361,25.026136,-0.7253,0.103,5.26373,0.00000
330.00,5.09815,25.012243,0.000371,25.024800,-1.2557,0.073,5.09815,0.00000							314.00,5.06036,25.009927,0.000363,25.024738,-1.4209,0.057,5.06036,0.00000							314.00,5.26360,25.008444,0.000371,25.024982,-1.4487,0.051,5.26360,0.00000							330.00,5.26947,25.010617,0.000347,25.026530,-0.5107,0.115,5.26947,0.00000							314.00,5.28875,25.012511,0.000357,25.025930,-0.4998,0.126,5.28875,0.00000							314.00,5.14962,25.010324,0.000352,25.025776,-0.6855,0.106,5.14962,0.00000							330.00,5.30385,25.015778,0.000360,25.027318,-0.4209,0.134,5.30385,0.00000							314.00,5.26504,25.011507,0.000359,25.026237,-0.7249,0.103,5.26504,0.00000
331.00,5.09766,25.012146,0.000369,25.024811,-1.2554,0.073,5.09766,0.00000							315.00,5.05999,25.010007,0.000362,25.024727,-1.4205,0.057,5.05999,0.00000							315.00,5.26388,25.008359,0.000367,25.024910,-1.4483,0.051,5.26388,0.00000							331.00,5.26861,25.010639,0.000340,25.026558,-0.5104,0.116,5.26861,0.00000							315.00,5.28848,25.012504,0.000358,25.025945,-0.4997,0.125,5.28848,0.00000							315.00,5.14970,25.010315,0.000350,25.025686,-0.6849,0.106,5.14970,0.00000							331.00,5.30352,25.015592,0.000361,25.027158,-0.4208,0.134,5.30352,0.00000							315.00,5.26453,25.011429,0.000358,25.026174,-0.7246,0.103,5.26453,0.00000
332.00,5.09699,25.012239,0.000368,25.024874,-1.2550,0.073,5.09699,0.00000							316.00,5.05990,25.010073,0.000360,25.024769,-1.4201,0.057,5.05990,0.00000							316.00,5.26370,25.008238,0.000368,25.024918,-1.4479,0.051,5.26370,0.00000							332.00,5.26745,25.010682,0.000338,25.026552,-0.5101,0.116,5.26745,0.00000							316.00,5.28859,25.012323,0.000353,25.025952,-0.4995,0.126,5.28859,0.00000							316.00,5.14852,25.010365,0.000347,25.025578,-0.6843,0.106,5.14852,0.00000							332.00,5.30392,25.015022,0.000360,25.026735,-0.4207,0.134,5.30392,0.00000							316.00,5.26442,25.011342,0.000355,25.026065,-0.7242,0.103,5.26442,0.00000
333.00,5.09773,25.012201,0.000362,25.024727,-1.2547,0.074,5.09773,0.00000							317.00,5.06019,25.010124,0.000361,25.024819,-1.4196,0.057,5.06019,0.00000							317.00,5.26392,25.008119,0.000363,25.024861,-1.4475,0.052,5.26392,0.00000							333.00,5.26746,25.010817,0.000340,25.026593,-0.5099,0.116,5.26746,0.00000							317.00,5.28823,25.012471,0.000356,25.026167,-0.4994,0.126,5.28823,0.00000							317.00,5.14907,25.010386,0.000346,25.025628,-0.6838,0.106,5.14907,0.00000							333.00,5.30431,25.014799,0.000364,25.026561,-0.4206,0.134,5.30431,0.00000							317.00,5.26428,25.011423,0.000359,25.026019,-0.7238,0.103,5.26428,0.00000
334.00,5.09864,25.012378,0.000361,25.024731,-1.2543,0.074,5.09864,0.00000							318.00,5.05924,25.010011,0.000361,25.024700,-1.4192,0.057,5.05924,0.00000							318.00,5.26417,25.008094,0.000365,25.024817,-1.4471,0.052,5.26417,0.00000							334.00,5.26736,25.010831,0.000338,25.026584,-0.5096,0.116,5.26736,0.00000							318.00,5.28799,25.011990,0.000352,25.025937,-0.4992,0.126,5.28799,0.00000							318.00,5.15021,25.010445,0.000347,25.025701,-0.6832,0.106,5.15021,0.00000							334.00,5.30462,25.014481,0.000360,25.026308,-0.4204,0.134,5.30462,0.00000							318.00,5.26298,25.011499,0.000360,25.025999,-0.7235,0.103,5.26298,0.00000
335.00,5.09910,25.012589,0.000360,25.024807,-1.2540,0.074,5.09910,0.00000							319.00,5.05944,25.010095,0.000362,25.024707,-1.4187,0.057,5.05944,0.00000							319.00,5.26351,25.008101,0.000365,25.024835,-1.4467,0.052,5.26351,0.00000							335.00,5.26857,25.010856,0.000337,25.026645,-0.5093,0.116,5.26857,0.00000							319.00,5.28862,25.012252,0.000350,25.026020,-0.4991,0.126,5.28862,0.00000							319.00,5.15105,25.010317,0.000344,25.025637,-0.6827,0.106,5.15105,0.00000							335.00,5.30395,25.014364,0.000358,25.026228,-0.4203,0.134,5.30395,0.00000							319.00,5.26219,25.011552,0.000358,25.026013,-0.7231,0.103,5.26219,0.00000
336.00,5.09985,25.012707,0.000362,25.024819,-1.2536,0.074,5.09985,0.00000							320.00,5.05979,25.010106,0.000362,25.024682,-1.4183,0.058,5.05979,0.00000							320.00,5.26324,25.008205,0.000366,25.024913,-1.4463,0.052,5.26324,0.00000							336.00,5.26878,25.010881,0.000342,25.026696,-0.5090,0.116,5.26878,0.00000							320.00,5.28973,25.012118,0.000353,25.025951,-0.4990,0.126,5.28973,0.00000							320.00,5.15176,25.010481,0.000342,25.025855,-0.6821,0.106,5.15176,0.00000							336.00,5.30232,25.014459,0.000358,25.026304,-0.4201,0.134,5.30232,0.00000							320.00,5.26302,25.011537,0.000356,25.025948,-0.7227,0.103,5.26302,0.00000
337.00,5.10096,25.012725,0.000359,25.024794,-1.2533,0.074,5.10096,0.00000							321.00,5.06016,25.010092,0.000365,25.024707,-1.4179,0.057,5.06016,0.00000							321.00,5.26332,25.008199,0.000365,25.024858,-1.4458,0.052,5.26332,0.00000							337.00,5.26880,25.010867,0.000347,25.026713,-0.5088,0.116,5.26880,0.00000							321.00,5.28951,25.011873,0.000355,25.025618,-0.4989,0.126,5.28951,0.00000							321.00,5.15209,25.010373,0.000339,25.025894,-0.6816,0.107,5.15209,0.00000							337.00,5.30186,25.014743,0.000361,25.026554,-0.4199,0.134,5.30186,0.00000							321.00,5.26345,25.011527,0.000357,25.025945,-0.7224,0.103,5.26345,0.00000
338.00,5.10153,25.012759,0.000361,25.024873,-1.2529,0.074,5.10153,0.00000							322.00,5.06009,25.010058,0.000367,25.024688,-1.4175,0.057,5.06009,0.00000							322.00,5.26350,25.008219,0.000365,25.024817,-1.4454,0.052,5.26350,0.00000							338.00,5.27006,25.010829,0.000348,25.026756,-0.5085,0.116,5.27006,0.00000							322.00,5.29124,25.011770,0.000354,25.025397,-0.4988,0.126,5.29124,0.00000							322.00,5.15097,25.010404,0.000343,25.025831,-0.6810,0.107,5.15097,0.00000							338.00,5.29958,25.014836,0.000355,25.026663,-0.4198,0.134,5.29958,0.00000							322.00,5.26396,25.011459,0.000353,25.025918,-0.7220,0.104,5.26396,0.00000
339.00,5.10105,25.012605,0.000367,25.024818,-1.2526,0.074,5.10105,0.00000							323.00,5.06081,25.010039,0.000366,25.024753,-1.4170,0.058,5.06081,0.00000							323.00,5.26333,25.008215,0.000365,25.024799,-1.4450,0.052,5.26333,0.00000							339.00,5.27188,25.010776,0.000352,25.026761,-0.5082,0.116,5.27188,0.00000							323.00,5.29248,25.012100,0.000356,25.025562,-0.4986,0.126,5.29248,0.00000							323.00,5.14946,25.010313,0.000338,25.025699,-0.6805,0.107,5.14946,0.00000							339.00,5.29738,25.014999,0.000357,25.026813,-0.4196,0.134,5.29738,0.00000							323.00,5.26525,25.011450,0.000347,25.025933,-0.7217,0.104,5.26525,0.00000
340.00,5.10187,25.012453,0.000368,25.024695,-1.2522,0.074,5.10187,0.00000							324.00,5.06045,25.009970,0.000369,25.024782,-1.4166,0.058,5.06045,0.00000							324.00,5.26460,25.008212,0.000367,25.024747,-1.4446,0.052,5.26460,0.00000							340.00,5.27071,25.010844,0.000351,25.026796,-0.5080,0.116,5.27071,0.00000							324.00,5.29265,25.012116,0.000358,25.025712,-0.4984,0.126,5.29265,0.00000							324.00,5.14820,25.010487,0.000341,25.025687,-0.6800,0.107,5.14820,0.00000							340.00,5.29787,25.014994,0.000354,25.026818,-0.4195,0.135,5.29787,0.00000							324.00,5.26525,25.011423,0.000350,25.025904,-0.7213,0.104,5.26525,0.00000
341.00,5.10053,25.012413,0.000370,25.024694,-1.2519,0.074,5.10053,0.00000							325.00,5.06012,25.009940,0.000373,25.024834,-1.4162,0.058,5.06012,0.00000							325.00,5.26505,25.008108,0.000372,25.024707,-1.4442,0.052,5.26505,0.00000							341.00,5.27112,25.010818,0.000351,25.026740,-0.5077,0.116,5.27112,0.00000							325.00,5.29155,25.012159,0.000354,25.025852,-0.4982,0.126,5.29155,0.00000							325.00,5.14797,25.010348,0.000343,25.025468,-0.6795,0.107,5.14797,0.00000							341.00,5.30035,25.015091,0.000349,25.026924,-0.4194,0.135,5.30035,0.00000							325.00,5.26558,25.011481,0.000352,25.026021,-0.7210,0.104,5.26558,0.00000
342.00,5.10023,25.012357,0.000372,25.024693,-1.2516,0.074,5.10023,0.00000							326.00,5.06010,25.009930,0.000375,25.024821,-1.4158,0.057,5.06010,0.00000							326.00,5.26556,25.008212,0.000370,25.024748,-1.4438,0.052,5.26556,0.00000							342.00,5.27126,25.010953,0.000344,25.026815,-0.5074,0.116,5.27126,0.00000							326.00,5.29222,25.012514,0.000351,25.026129,-0.4980,0.126,5.29222,0.00000							326.00,5.14830,25.010499,0.000346,25.025489,-0.6789,0.107,5.14830,0.00000							342.00,5.30253,25.015298,0.000354,25.027116,-0.4192,0.135,5.30253,0.00000							326.00,5.26566,25.011476,0.000349,25.026046,-0.7206,0.104,5.26566,0.00000
343.00,5.09971,25.012345,0.000371,25.024750,-1.2512,0.074,5.09971,0.00000							327.00,5.06093,25.009955,0.000372,25.024838,-1.4154,0.058,5.06093,0.00000							327.00,5.26525,25.008296,0.000373,25.024779,-1.4434,0.052,5.26525,0.00000							343.00,5.27074,25.010947,0.000338,25.026770,-0.5072,0.117,5.27074,0.00000							327.00,5.29353,25.012525,0.000355,25.026300,-0.4978,0.126,5.29353,0.00000							327.00,5.14949,25.010325,0.000342,25.025405,-0.6785,0.107,5.14949,0.00000							343.00,5.30535,25.015013,0.000354,25.026844,-0.4191,0.135,5.30535,0.00000							327.00,5.26578,25.011439,0.000349,25.026007,-0.7202,0.104,5.26578,0.00000
344.00,5.09997,25.012327,0.000367,25.024772,-1.2509,0.074,5.09997,0.00000							328.00,5.06149,25.009922,0.000373,25.024759,-1.4150,0.058,5.06149,0.00000							328.00,5.26466,25.008362,0.000373,25.024875,-1.4431,0.052,5.26466,0.00000							344.00,5.27048,25.010984,0.000339,25.026747,-0.5070,0.117,5.27048,0.00000							328.00,5.29466,25.012551,0.000354,25.026384,-0.4976,0.126,5.29466,0.00000							328.00,5.15075,25.010685,0.000344,25.025727,-0.6779,0.107,5.15075,0.00000							344.00,5.30470,25.015102,0.000355,25.026887,-0.4189,0.135,5.30470,0.00000							328.00,5.26497,25.011462,0.000351,25.026006,-0.7199,0.104,5.26497,0.00000
345.00,5.10005,25.012373,0.000365,25.024826,-1.2506,0.074,5.10005,0.00000							329.00,5.06089,25.009926,0.000370,25.024758,-1.4146,0.058,5.06089,0.00000							329.00,5.26331,25.008381,0.000372,25.024895,-1.4427,0.052,5.26331,0.00000							345.00,5.27058,25.010983,0.000336,25.026743,-0.5067,0.117,5.27058,0.00000							329.00,5.29594,25.012391,0.000353,25.026237,-0.4974,0.126,5.29594,0.00000							329.00,5.15199,25.010857,0.000341,25.025977,-0.6774,0.108,5.15199,0.00000							345.00,5.30290,25.015226,0.000359,25.026984,-0.4188,0.135,5.30290,0.00000							329.00,5.26510,25.011443,0.000350,25.025966,-0.7195,0.104,5.26510,0.00000
346.00,5.10123,25.012275,0.000360,25.024785,-1.2502,0.075,5.10123,0.00000							330.00,5.06090,25.009817,0.000367,25.024650,-1.4142,0.058,5.06090,0.00000							330.00,5.26253,25.008481,0.000370,25.025001,-1.4424,0.052,5.26253,0.00000							346.00,5.27047,25.011008,0.000339,25.026721,-0.5065,0.117,5.27047,0.00000							330.00,5.29848,25.012378,0.000355,25.026126,-0.4973,0.126,5.29848,0.00000							330.00,5.15220,25.010885,0.000337,25.026071,-0.6769,0.108,5.15220,0.00000							346.00,5.30130,25.015059,0.000364,25.026881,-0.4187,0.135,5.30130,0.00000							330.00,5.26453,25.011422,0.000348,25.025953,-0.7191,0.104,5.26453,0.00000
347.00,5.10127,25.012242,0.000363,25.024715,-1.2499,0.075,5.10127,0.00000							331.00,5.06070,25.009779,0.000367,25.024598,-1.4138,0.058,5.06070,0.00000							331.00,5.26238,25.008468,0.000371,25.025007,-1.4420,0.052,5.26238,0.00000							347.00,5.27085,25.010984,0.000339,25.026730,-0.5063,0.117,5.27085,0.00000							331.00,5.30031,25.012333,0.000355,25.026197,-0.4971,0.126,5.30031,0.00000							331.00,5.15232,25.010931,0.000332,25.026112,-0.6764,0.108,5.15232,0.00000							347.00,5.29948,25.014285,0.000358,25.026207,-0.4186,0.135,5.29948,0.00000							331.00,5.26476,25.011495,0.000348,25.026048,-0.7188,0.104,5.26476,0.00000
348.00,5.10113,25.012232,0.000366,25.024680,-1.2496,0.075,5.10113,0.00000							332.00,5.06021,25.009690,0.000365,25.024502,-1.4135,0.058,5.06021,0.00000							332.00,5.26220,25.008504,0.000368,25.025016,-1.4416,0.052,5.26220,0.00000							348.00,5.26989,25.011032,0.000341,25.026779,-0.5060,0.117,5.26989,0.00000							332.00,5.29827,25.012318,0.000354,25.026194,-0.4970,0.127,5.29827,0.00000							332.00,5.15296,25.011329,0.000334,25.026390,-0.6758,0.108,5.15296,0.00000							348.00,5.29848,25.014321,0.000361,25.026232,-0.4184,0.135,5.29848,0.00000							332.00,5.26421,25.011567,0.000350,25.026055,-0.7184,0.104,5.26421,0.00000
349.00,5.10101,25.012226,0.000370,25.024699,-1.2493,0.074,5.10101,0.00000							333.00,5.05981,25.009728,0.000364,25.024551,-1.4131,0.058,5.05981,0.00000							333.00,5.26237,25.008527,0.000367,25.024947,-1.4413,0.052,5.26237,0.00000							349.00,5.26931,25.011138,0.000338,25.026775,-0.5057,0.117,5.26931,0.00000							333.00,5.29742,25.012383,0.000354,25.026177,-0.4968,0.127,5.29742,0.00000							333.00,5.15293,25.011047,0.000336,25.026161,-0.6753,0.108,5.15293,0.00000							349.00,5.30092,25.014141,0.000359,25.026024,-0.4183,0.135,5.30092,0.00000							333.00,5.26511,25.011554,0.000353,25.025967,-0.7180,0.104,5.26511,0.00000
350.00,5.10074,25.012137,0.000372,25.024643,-1.2490,0.074,5.10074,0.00000							334.00,5.06061,25.009705,0.000364,25.024538,-1.4128,0.058,5.06061,0.00000							334.00,5.26354,25.008574,0.000367,25.024976,-1.4409,0.053,5.26354,0.00000							350.00,5.26975,25.011289,0.000345,25.026829,-0.5055,0.117,5.26975,0.00000							334.00,5.29751,25.012368,0.000350,25.026183,-0.4967,0.127,5.29751,0.00000							334.00,5.15280,25.010754,0.000338,25.025878,-0.6749,0.108,5.15280,0.00000							350.00,5.30382,25.014247,0.000363,25.026111,-0.4182,0.135,5.30382,0.00000							334.00,5.26561,25.011646,0.000352,25.026030,-0.7177,0.104,5.26561,0.00000
351.00,5.09992,25.012240,0.000374,25.024665,-1.2486,0.074,5.09992,0.00000							335.00,5.05998,25.009813,0.000365,25.024642,-1.4124,0.058,5.05998,0.00000							335.00,5.26447,25.008555,0.000367,25.024841,-1.4406,0.053,5.26447,0.00000							351.00,5.26936,25.011333,0.000341,25.026828,-0.5052,0.117,5.26936,0.00000							335.00,5.29633,25.012417,0.000351,25.026049,-0.4966,0.127,5.29633,0.00000							335.00,5.15275,25.010645,0.000342,25.025751,-0.6744,0.108,5.15275,0.00000							351.00,5.30560,25.014396,0.000363,25.026138,-0.4180,0.135,5.30560,0.00000							335.00,5.26543,25.011818,0.000357,25.026072,-0.7173,0.104,5.26543,0.00000
352.00,5.10047,25.012281,0.000373,25.024707,-1.2483,0.074,5.10047,0.00000							336.00,5.06004,25.009846,0.000365,25.024643,-1.4120,0.058,5.06004,0.00000							336.00,5.26492,25.008556,0.000368,25.024823,-1.4402,0.053,5.26492,0.00000							352.00,5.26812,25.011394,0.000342,25.026857,-0.5049,0.117,5.26812,0.00000							336.00,5.29453,25.012415,0.000353,25.025954,-0.4964,0.127,5.29453,0.00000							336.00,5.15159,25.010402,0.000339,25.025602,-0.6738,0.108,5.15159,0.00000							352.00,5.30639,25.015064,0.000366,25.026642,-0.4178,0.135,5.30639,0.00000							336.00,5.26474,25.011830,0.000357,25.025961,-0.7169,0.104,5.26474,0.00000
353.00,5.10018,25.012336,0.000371,25.024683,-1.2480,0.074,5.10018,0.00000							337.00,5.05904,25.009969,0.000368,25.024764,-1.4117,0.058,5.05904,0.00000							337.00,5.26607,25.008481,0.000367,25.024789,-1.4399,0.053,5.26607,0.00000							353.00,5.26835,25.011425,0.000344,25.026832,-0.5047,0.117,5.26835,0.00000							337.00,5.29431,25.012485,0.000350,25.025861,-0.4963,0.127,5.29431,0.00000							337.00,5.14978,25.010086,0.000340,25.025351,-0.6733,0.108,5.14978,0.00000							353.00,5.30549,25.015261,0.000364,25.026722,-0.4177,0.135,5.30549,0.00000							337.00,5.26593,25.011859,0.000355,25.026052,-0.7165,0.104,5.26593,0.00000
354.00,5.10068,25.012524,0.000366,25.024742,-1.2477,0.075,5.10068,0.00000							338.00,5.05832,25.010046,0.000371,25.024747,-1.4113,0.058,5.05832,0.00000							338.00,5.26655,25.008451,0.000371,25.024871,-1.4395,0.053,5.26655,0.00000							354.00,5.26813,25.011357,0.000348,25.026830,-0.5044,0.117,5.26813,0.00000							338.00,5.29420,25.012467,0.000352,25.025873,-0.4962,0.127,5.29420,0.00000							338.00,5.14859,25.010185,0.000341,25.025396,-0.6728,0.108,5.14859,0.00000							354.00,5.30382,25.015181,0.000365,25.026660,-0.4176,0.135,5.30382,0.00000							338.00,5.26581,25.011928,0.000353,25.026171,-0.7161,0.104,5.26581,0.00000
355.00,5.10032,25.012640,0.000364,25.024797,-1.2473,0.075,5.10032,0.00000							339.00,5.05717,25.010087,0.000374,25.024712,-1.4109,0.058,5.05717,0.00000							339.00,5.26630,25.008476,0.000376,25.024878,-1.4392,0.052,5.26630,0.00000							355.00,5.26827,25.011291,0.000348,25.026766,-0.5042,0.117,5.26827,0.00000							339.00,5.29383,25.012502,0.000355,25.025955,-0.4960,0.127,5.29383,0.00000							339.00,5.14804,25.010143,0.000337,25.025343,-0.6722,0.109,5.14804,0.00000							355.00,5.30314,25.015003,0.000359,25.026464,-0.4175,0.135,5.30314,0.00000							339.00,5.26525,25.011883,0.000353,25.026158,-0.7158,0.105,5.26525,0.00000
356.00,5.10086,25.012642,0.000364,25.024822,-1.2470,0.075,5.10086,0.00000							340.00,5.05773,25.010102,0.000373,25.024655,-1.4106,0.058,5.05773,0.00000							340.00,5.26602,25.008494,0.000375,25.024905,-1.4388,0.053,5.26602,0.00000							356.00,5.26862,25.011318,0.000353,25.026781,-0.5040,0.117,5.26862,0.00000							340.00,5.29516,25.012485,0.000353,25.026032,-0.4959,0.127,5.29516,0.00000							340.00,5.14791,25.010323,0.000335,25.025527,-0.6716,0.109,5.14791,0.00000							356.00,5.30231,25.014901,0.000359,25.026400,-0.4173,0.135,5.30231,0.00000							340.00,5.26543,25.011699,0.000351,25.026060,-0.7154,0.105,5.26543,0.00000
357.00,5.10027,25.012671,0.000361,25.024766,-1.2467,0.075,5.10027,0.00000							341.00,5.05766,25.010133,0.000371,25.024671,-1.4102,0.058,5.05766,0.00000							341.00,5.26502,25.008488,0.000373,25.024925,-1.4385,0.053,5.26502,0.00000							357.00,5.27006,25.011246,0.000353,25.026690,-0.5037,0.117,5.27006,0.00000							341.00,5.29561,25.012385,0.000353,25.025955,-0.4958,0.127,5.29561,0.00000							341.00,5.14886,25.010451,0.000342,25.025575,-0.6710,0.109,5.14886,0.00000							357.00,5.30057,25.014860,0.000357,25.026296,-0.4172,0.135,5.30057,0.00000							341.00,5.26512,25.011705,0.000353,25.026085,-0.7151,0.105,5.26512,0.00000
358.00,5.10053,25.012686,0.000363,25.024807,-1.2463,0.075,5.10053,0.00000							342.00,5.05904,25.010218,0.000373,25.024628,-1.4099,0.058,5.05904,0.00000							342.00,5.26502,25.008473,0.000379,25.024927,-1.4381,0.053,5.26502,0.00000							358.00,5.27030,25.011128,0.000353,25.026622,-0.5035,0.117,5.27030,0.00000							342.00,5.29572,25.012290,0.000352,25.025935,-0.4957,0.127,5.29572,0.00000							342.00,5.15008,25.010646,0.000342,25.025770,-0.6705,0.109,5.15008,0.00000							358.00,5.30063,25.014858,0.000360,25.026338,-0.4171,0.135,5.30063,0.00000							342.00,5.26402,25.011712,0.000350,25.025943,-0.7147,0.105,5.26402,0.00000
359.00,5.09986,25.012555,0.000367,25.024772,-1.2460,0.075,5.09986,0.00000							343.00,5.05874,25.010291,0.000369,25.024648,-1.4096,0.058,5.05874,0.00000							343.00,5.26556,25.008441,0.000374,25.024836,-1.4378,0.053,5.26556,0.00000							359.00,5.26919,25.011145,0.000354,25.026666,-0.5032,0.117,5.26919,0.00000							343.00,5.29510,25.012278,0.000350,25.025890,-0.4956,0.128,5.29510,0.00000							343.00,5.15206,25.010531,0.000342,25.025602,-0.6699,0.109,5.15206,0.00000							359.00,5.30145,25.014960,0.000363,25.026457,-0.4169,0.135,5.30145,0.00000							343.00,5.26326,25.011674,0.000349,25.025800,-0.7143,0.105,5.26326,0.00000
360.00,5.09949,25.012564,0.000371,25.024808,-1.2456,0.075,5.09949,0.00000							344.00,5.05949,25.010319,0.000362,25.024664,-1.4092,0.059,5.05949,0.00000							344.00,5.26506,25.008370,0.000372,25.024745,-1.4374,0.053,5.26506,0.00000							360.00,5.26830,25.010964,0.000350,25.026623,-0.5030,0.117,5.26830,0.00000							344.00,5.29446,25.012303,0.000350,25.025834,-0.4955,0.128,5.29446,0.00000							344.00,5.15179,25.010789,0.000343,25.025762,-0.6694,0.109,5.15179,0.00000							360.00,5.30281,25.015014,0.000366,25.026586,-0.4168,0.135,5.30281,0.00000							344.00,5.26378,25.011790,0.000343,25.025829,-0.7139,0.105,5.26378,0.00000
361.00,5.09916,25.012621,0.000371,25.024875,-1.2453,0.075,5.09916,0.00000							345.00,5.05961,25.010361,0.000362,25.024659,-1.4089,0.059,5.05961,0.00000							345.00,5.26560,25.008376,0.000376,25.024756,-1.4370,0.053,5.26560,0.00000							361.00,5.26744,25.010905,0.000344,25.026579,-0.5027,0.118,5.26744,0.00000							345.00,5.29304,25.012443,0.000351,25.025915,-0.4954,0.128,5.29304,0.00000							345.00,5.15148,25.010712,0.000344,25.025676,-0.6688,0.109,5.15148,0.00000							361.00,5.30311,25.015088,0.000361,25.026702,-0.4167,0.135,5.30311,0.00000							345.00,5.26456,25.011882,0.000341,25.025824,-0.7136,0.106,5.26456,0.00000
362.00,5.09952,25.012653,0.000373,25.024956,-1.2449,0.075,5.09952,0.00000							346.00,5.05958,25.010440,0.000361,25.024615,-1.4085,0.059,5.05958,0.00000							346.00,5.26636,25.008381,0.000379,25.024757,-1.4366,0.053,5.26636,0.00000							362.00,5.26658,25.010979,0.000346,25.026628,-0.5025,0.118,5.26658,0.00000							346.00,5.29240,25.012628,0.000359,25.026007,-0.4953,0.127,5.29240,0.00000							346.00,5.15102,25.010711,0.000346,25.025707,-0.6682,0.109,5.15102,0.00000							362.00,5.30343,25.015108,0.000357,25.026818,-0.4165,0.135,5.30343,0.00000							346.00,5.26592,25.011871,0.000338,25.025753,-0.7132,0.106,5.26592,0.00000
363.00,5.10001,25.012714,0.000374,25.025000,-1.2446,0.076,5.10001,0.00000							347.00,5.05959,25.010349,0.000360,25.024610,-1.4082,0.059,5.05959,0.00000							347.00,5.26702,25.008368,0.000374,25.024800,-1.4362,0.053,5.26702,0.00000							363.00,5.26531,25.011022,0.000351,25.026676,-0.5022,0.118,5.26531,0.00000							347.00,5.29271,25.012666,0.000361,25.026076,-0.4952,0.127,5.29271,0.00000							347.00,5.15061,25.010504,0.000346,25.025572,-0.6676,0.109,5.15061,0.00000							363.00,5.30362,25.015078,0.000354,25.026824,-0.4164,0.135,5.30362,0.00000							347.00,5.26528,25.011895,0.000343,25.025813,-0.7128,0.106,5.26528,0.00000
364.00,5.10118,25.012717,0.000371,25.024984,-1.2443,0.076,5.10118,0.00000							348.00,5.06120,25.010249,0.000366,25.024606,-1.4078,0.059,5.06120,0.00000							348.00,5.26650,25.008435,0.000378,25.024880,-1.4359,0.053,5.26650,0.00000							364.00,5.26611,25.011077,0.000353,25.026693,-0.5020,0.118,5.26611,0.00000							348.00,5.29286,25.012652,0.000365,25.026136,-0.4951,0.127,5.29286,0.00000							348.00,5.14928,25.010562,0.000345,25.025705,-0.6670,0.109,5.14928,0.00000							364.00,5.30431,25.015174,0.000351,25.026919,-0.4163,0.136,5.30431,0.00000							348.00,5.26547,25.011954,0.000345,25.025928,-0.7124,0.106,5.26547,0.00000
365.00,5.10161,25.012679,0.000369,25.024915,-1.2439,0.076,5.10161,0.00000							349.00,5.06158,25.010294,0.000368,25.024665,-1.4074,0.059,5.06158,0.00000							349.00,5.26654,25.008588,0.000378,25.025072,-1.4355,0.053,5.26654,0.00000							365.00,5.26615,25.011232,0.000355,25.026784,-0.5018,0.118,5.26615,0.00000							349.00,5.29349,25.012653,0.000362,25.026068,-0.4950,0.127,5.29349,0.00000							349.00,5.14956,25.010466,0.000345,25.025698,-0.6665,0.109,5.14956,0.00000							365.00,5.30342,25.015158,0.000349,25.026763,-0.4161,0.136,5.30342,0.00000							349.00,5.26448,25.011872,0.000352,25.025857,-0.7120,0.105,5.26448,0.00000
366.00,5.10236,25.012628,0.000371,25.024826,-1.2435,0.076,5.10236,0.00000							350.00,5.06258,25.010332,0.000368,25.024721,-1.4070,0.059,5.06258,0.00000							350.00,5.26551,25.008645,0.000374,25.025108,-1.4352,0.053,5.26551,0.00000							366.00,5.26584,25.011169,0.000359,25.026754,-0.5016,0.118,5.26584,0.00000							350.00,5.29291,25.012677,0.000362,25.025959,-0.4949,0.127,5.29291,0.00000							350.00,5.14976,25.010499,0.000349,25.025736,-0.6659,0.109,5.14976,0.00000							366.00,5.30314,25.015152,0.000352,25.026684,-0.4160,0.136,5.30314,0.00000							350.00,5.26363,25.011795,0.000351,25.025805,-0.7116,0.105,5.26363,0.00000
367.00,5.10216,25.012602,0.000377,25.024869,-1.2432,0.076,5.10216,0.00000							351.00,5.06239,25.010291,0.000367,25.024790,-1.4066,0.059,5.06239,0.00000							351.00,5.26524,25.008701,0.000372,25.025115,-1.4348,0.053,5.26524,0.00000							367.00,5.26571,25.011242,0.000358,25.026848,-0.5014,0.118,5.26571,0.00000							351.00,5.29293,25.012639,0.000357,25.026027,-0.4948,0.127,5.29293,0.00000							351.00,5.14980,25.010567,0.000349,25.025811,-0.6654,0.109,5.14980,0.00000							367.00,5.30344,25.015186,0.000355,25.026662,-0.4159,0.136,5.30344,0.00000							351.00,5.26285,25.011833,0.000353,25.025865,-0.7112,0.105,5.26285,0.00000
368.00,5.10174,25.012612,0.000374,25.024878,-1.2428,0.076,5.10174,0.00000							352.00,5.06185,25.010314,0.000366,25.024784,-1.4062,0.059,5.06185,0.00000							352.00,5.26433,25.008789,0.000371,25.025135,-1.4344,0.054,5.26433,0.00000							368.00,5.26663,25.011224,0.000357,25.026783,-0.5012,0.118,5.26663,0.00000							352.00,5.29226,25.012614,0.000355,25.025969,-0.4947,0.128,5.29226,0.00000							352.00,5.14904,25.010696,0.000346,25.025900,-0.6649,0.109,5.14904,0.00000							368.00,5.30355,25.015145,0.000357,25.026614,-0.4158,0.135,5.30355,0.00000							352.00,5.26357,25.011745,0.000352,25.025853,-0.7109,0.105,5.26357,0.00000
369.00,5.10109,25.012655,0.000378,25.024894,-1.2425,0.076,5.10109,0.00000							353.00,5.06092,25.010412,0.000361,25.024800,-1.4058,0.059,5.06092,0.00000							353.00,5.26504,25.008765,0.000372,25.025083,-1.4341,0.054,5.26504,0.00000							369.00,5.26714,25.011215,0.000353,25.026782,-0.5010,0.118,5.26714,0.00000							353.00,5.29203,25.012724,0.000353,25.025940,-0.4945,0.128,5.29203,0.00000							353.00,5.14950,25.010606,0.000346,25.025818,-0.6644,0.109,5.14950,0.00000							369.00,5.30245,25.015076,0.000360,25.026535,-0.4157,0.135,5.30245,0.00000							353.00,5.26268,25.011749,0.000350,25.025927,-0.7105,0.106,5.26268,0.00000
370.00,5.10154,25.012751,0.000380,25.024966,-1.2421,0.076,5.10154,0.00000							354.00,5.06061,25.010317,0.000362,25.024719,-1.4054,0.060,5.06061,0.00000							354.00,5.26570,25.008648,0.000374,25.024920,-1.4337,0.054,5.26570,0.00000							370.00,5.26774,25.011175,0.000355,25.026702,-0.5008,0.118,5.26774,0.00000							354.00,5.29127,25.012744,0.000354,25.025979,-0.4944,0.128,5.29127,0.00000							354.00,5.14995,25.010545,0.000349,25.025693,-0.6639,0.109,5.14995,0.00000							370.00,5.30071,25.015151,0.000362,25.026614,-0.4156,0.135,5.30071,0.00000							354.00,5.26284,25.011775,0.000351,25.026021,-0.7102,0.106,5.26284,0.00000
371.00,5.10183,25.012764,0.000383,25.024986,-1.2417,0.076,5.10183,0.00000							355.00,5.06046,25.010347,0.000362,25.024674,-1.4050,0.060,5.06046,0.00000							355.00,5.26607,25.008614,0.000370,25.024888,-1.4334,0.054,5.26607,0.00000							371.00,5.26789,25.011195,0.000357,25.026686,-0.5006,0.118,5.26789,0.00000							355.00,5.29118,25.012711,0.000352,25.026041,-0.4943,0.128,5.29118,0.00000							355.00,5.14962,25.010525,0.000345,25.025682,-0.6635,0.109,5.14962,0.00000							371.00,5.30045,25.015191,0.000365,25.026684,-0.4155,0.135,5.30045,0.00000							355.00,5.26359,25.011777,0.000355,25.026051,-0.7098,0.105,5.26359,0.00000
372.00,5.10159,25.012747,0.000384,25.024948,-1.2414,0.076,5.10159,0.00000							356.00,5.06048,25.010398,0.000362,25.024644,-1.4046,0.060,5.06048,0.00000							356.00,5.26523,25.008619,0.000369,25.024856,-1.4330,0.054,5.26523,0.00000							372.00,5.26936,25.011109,0.000360,25.026568,-0.5004,0.118,5.26936,0.00000							356.00,5.29156,25.012759,0.000351,25.026001,-0.4942,0.128,5.29156,0.00000							356.00,5.15034,25.010490,0.000341,25.025549,-0.6630,0.109,5.15034,0.00000							372.00,5.30123,25.015119,0.000364,25.026646,-0.4154,0.135,5.30123,0.00000							356.00,5.26415,25.011704,0.000356,25.026014,-0.7094,0.105,5.26415,0.00000
373.00,5.10090,25.012617,0.000387,25.024837,-1.2410,0.076,5.10090,0.00000							357.00,5.06141,25.010530,0.000362,25.024698,-1.4042,0.060,5.06141,0.00000							357.00,5.26522,25.008541,0.000374,25.024800,-1.4326,0.054,5.26522,0.00000							373.00,5.26997,25.011180,0.000357,25.026660,-0.5002,0.118,5.26997,0.00000							357.00,5.29267,25.012631,0.000350,25.025835,-0.4941,0.128,5.29267,0.00000							357.00,5.15085,25.010462,0.000348,25.025500,-0.6625,0.109,5.15085,0.00000							373.00,5.30247,25.015114,0.000359,25.026671,-0.4153,0.135,5.30247,0.00000							357.00,5.26482,25.011697,0.000356,25.026045,-0.7091,0.105,5.26482,0.00000
374.00,5.10092,25.012605,0.000385,25.024836,-1.2407,0.076,5.10092,0.00000							358.00,5.06130,25.010595,0.000365,25.024770,-1.4038,0.060,5.06130,0.00000							358.00,5.26483,25.008547,0.000370,25.024823,-1.4322,0.054,5.26483,0.00000							374.00,5.27044,25.011242,0.000357,25.026729,-0.5000,0.118,5.27044,0.00000							358.00,5.29390,25.012388,0.000351,25.025745,-0.4940,0.128,5.29390,0.00000							358.00,5.15129,25.010491,0.000350,25.025530,-0.6620,0.109,5.15129,0.00000							374.00,5.30482,25.015135,0.000358,25.026626,-0.4152,0.136,5.30482,0.00000							358.00,5.26500,25.011633,0.000355,25.025955,-0.7087,0.105,5.26500,0.00000
375.00,5.10018,25.012494,0.000387,25.024782,-1.2404,0.075,5.10018,0.00000							359.00,5.06111,25.010695,0.000362,25.024815,-1.4034,0.060,5.06111,0.00000							359.00,5.26457,25.008597,0.000366,25.024880,-1.4319,0.054,5.26457,0.00000							375.00,5.27104,25.011234,0.000357,25.026772,-0.4998,0.118,5.27104,0.00000							359.00,5.29292,25.012236,0.000353,25.025646,-0.4938,0.128,5.29292,0.00000							359.00,5.15141,25.010514,0.000349,25.025598,-0.6616,0.109,5.15141,0.00000							375.00,5.30714,25.015127,0.000355,25.026644,-0.4151,0.136,5.30714,0.00000							359.00,5.26530,25.011628,0.000349,25.025906,-0.7084,0.106,5.26530,0.00000
376.00,5.09920,25.012505,0.000380,25.024772,-1.2401,0.076,5.09920,0.00000							360.00,5.06049,25.010671,0.000360,25.024807,-1.4030,0.060,5.06049,0.00000							360.00,5.26495,25.008562,0.000372,25.024883,-1.4315,0.054,5.26495,0.00000							376.00,5.27271,25.011370,0.000354,25.027002,-0.4996,0.118,5.27271,0.00000							360.00,5.29351,25.012138,0.000354,25.025665,-0.4937,0.128,5.29351,0.00000							360.00,5.15165,25.010559,0.000349,25.025604,-0.6611,0.109,5.15165,0.00000							376.00,5.30795,25.015095,0.000352,25.026531,-0.4150,0.136,5.30795,0.00000							360.00,5.26416,25.011719,0.000343,25.025913,-0.7080,0.106,5.26416,0.00000
377.00,5.09986,25.012545,0.000378,25.024796,-1.2398,0.076,5.09986,0.00000							361.00,5.06051,25.010630,0.000361,25.024846,-1.4026,0.060,5.06051,0.00000							361.00,5.26620,25.008555,0.000373,25.024883,-1.4311,0.054,5.26620,0.00000							377.00,5.27197,25.011128,0.000350,25.026840,-0.4994,0.118,5.27197,0.00000							361.00,5.29268,25.012034,0.000352,25.025593,-0.4936,0.128,5.29268,0.00000							361.00,5.15080,25.010490,0.000345,25.025596,-0.6606,0.110,5.15080,0.00000							377.00,5.30744,25.015161,0.000347,25.026517,-0.4150,0.136,5.30744,0.00000							361.00,5.26356,25.011835,0.000346,25.025974,-0.7077,0.106,5.26356,0.00000
378.00,5.10111,25.012611,0.000380,25.024834,-1.2394,0.076,5.10111,0.00000							362.00,5.06012,25.010488,0.000362,25.024789,-1.4021,0.060,5.06012,0.00000							362.00,5.26683,25.008651,0.000369,25.024878,-1.4308,0.054,5.26683,0.00000							378.00,5.27187,25.011168,0.000353,25.026886,-0.4992,0.118,5.27187,0.00000							362.00,5.29255,25.012331,0.000353,25.025941,-0.4935,0.128,5.29255,0.00000							362.00,5.15074,25.010497,0.000338,25.025563,-0.6602,0.110,5.15074,0.00000							378.00,5.30635,25.015296,0.000347,25.026552,-0.4149,0.136,5.30635,0.00000							362.00,5.26276,25.011987,0.000342,25.025940,-0.7074,0.106,5.26276,0.00000
379.00,5.10052,25.012683,0.000380,25.024871,-1.2391,0.076,5.10052,0.00000							363.00,5.06034,25.010391,0.000363,25.024715,-1.4017,0.060,5.06034,0.00000							363.00,5.26640,25.008728,0.000370,25.024888,-1.4304,0.054,5.26640,0.00000							379.00,5.27190,25.011210,0.000354,25.026903,-0.4990,0.118,5.27190,0.00000							363.00,5.29189,25.012878,0.000353,25.026318,-0.4934,0.128,5.29189,0.00000							363.00,5.14986,25.010524,0.000337,25.025560,-0.6597,0.110,5.14986,0.00000							379.00,5.30499,25.015257,0.000343,25.026550,-0.4148,0.136,5.30499,0.00000							363.00,5.26291,25.012044,0.000347,25.025920,-0.7070,0.106,5.26291,0.00000
380.00,5.10054,25.012785,0.000379,25.024966,-1.2387,0.076,5.10054,0.00000							364.00,5.06042,25.010326,0.000366,25.024617,-1.4013,0.060,5.06042,0.00000							364.00,5.26599,25.008807,0.000373,25.024873,-1.4301,0.054,5.26599,0.00000							380.00,5.27105,25.011349,0.000357,25.026975,-0.4987,0.118,5.27105,0.00000							364.00,5.29275,25.013217,0.000354,25.026564,-0.4932,0.128,5.29275,0.00000							364.00,5.14978,25.010598,0.000337,25.025590,-0.6593,0.110,5.14978,0.00000							380.00,5.30506,25.014954,0.000341,25.026270,-0.4148,0.137,5.30506,0.00000							364.00,5.26329,25.012136,0.000348,25.025990,-0.7067,0.106,5.26329,0.00000
381.00,5.10094,25.012894,0.000382,25.025017,-1.2384,0.076,5.10094,0.00000							365.00,5.06058,25.010369,0.000369,25.024667,-1.4009,0.060,5.06058,0.00000							365.00,5.26596,25.008907,0.000367,25.024838,-1.4297,0.054,5.26596,0.00000							381.00,5.26952,25.011081,0.000359,25.026608,-0.4985,0.118,5.26952,0.00000							365.00,5.29281,25.013254,0.000351,25.026425,-0.4931,0.128,5.29281,0.00000							365.00,5.14963,25.010601,0.000340,25.025581,-0.6589,0.110,5.14963,0.00000							381.00,5.30513,25.015050,0.000343,25.026350,-0.4147,0.137,5.30513,0.00000							365.00,5.26490,25.012108,0.000350,25.026003,-0.7064,0.106,5.26490,0.00000
382.00,5.10085,25.012963,0.000380,25.024988,-1.2380,0.076,5.10085,0.00000							366.00,5.06056,25.010392,0.000370,25.024639,-1.4005,0.060,5.06056,0.00000							366.00,5.26553,25.008901,0.000370,25.024888,-1.4293,0.054,5.26553,0.00000							382.00,5.26878,25.011346,0.000360,25.026753,-0.4983,0.118,5.26878,0.00000							366.00,5.29355,25.013363,0.000354,25.026435,-0.4930,0.128,5.29355,0.00000							366.00,5.14981,25.010732,0.000343,25.025725,-0.6584,0.110,5.14981,0.00000							382.00,5.30607,25.015024,0.000349,25.026448,-0.4146,0.136,5.30607,0.00000							366.00,5.26572,25.012048,0.000343,25.025952,-0.7060,0.106,5.26572,0.00000
383.00,5.10080,25.012952,0.000376,25.024969,-1.2377,0.076,5.10080,0.00000							367.00,5.06107,25.010431,0.000368,25.024669,-1.4001,0.061,5.06107,0.00000							367.00,5.26365,25.008907,0.000372,25.024902,-1.4290,0.054,5.26365,0.00000							383.00,5.26896,25.011194,0.000355,25.026569,-0.4981,0.118,5.26896,0.00000							367.00,5.29285,25.013318,0.000354,25.026229,-0.4929,0.128,5.29285,0.00000							367.00,5.15088,25.010774,0.000345,25.025753,-0.6579,0.110,5.15088,0.00000							383.00,5.30658,25.014999,0.000351,25.026434,-0.4146,0.136,5.30658,0.00000							367.00,5.26527,25.012001,0.000343,25.025919,-0.7057,0.107,5.26527,0.00000
384.00,5.10083,25.012886,0.000374,25.025014,-1.2373,0.077,5.10083,0.00000							368.00,5.06119,25.010408,0.000369,25.024681,-1.3997,0.061,5.06119,0.00000							368.00,5.26390,25.008890,0.000372,25.024871,-1.4286,0.054,5.26390,0.00000							384.00,5.26858,25.011227,0.000354,25.026548,-0.4978,0.118,5.26858,0.00000							368.00,5.29160,25.013085,0.000353,25.025879,-0.4928,0.128,5.29160,0.00000							368.00,5.15243,25.010742,0.000345,25.025788,-0.6575,0.110,5.15243,0.00000							384.00,5.30602,25.014976,0.000355,25.026423,-0.4145,0.136,5.30602,0.00000							368.00,5.26583,25.012081,0.000343,25.025887,-0.7054,0.107,5.26583,0.00000
385.00,5.10177,25.012856,0.000372,25.024982,-1.2370,0.077,5.10177,0.00000							369.00,5.06089,25.010562,0.000369,25.024778,-1.3993,0.061,5.06089,0.00000							369.00,5.26503,25.008901,0.000367,25.024877,-1.4282,0.054,5.26503,0.00000							385.00,5.26915,25.011137,0.000351,25.026493,-0.4976,0.119,5.26915,0.00000							369.00,5.29134,25.012896,0.000352,25.025664,-0.4926,0.128,5.29134,0.00000							369.00,5.15295,25.010695,0.000343,25.025833,-0.6570,0.111,5.15295,0.00000							385.00,5.30546,25.015228,0.000361,25.026719,-0.4144,0.136,5.30546,0.00000							369.00,5.26553,25.012038,0.000344,25.025734,-0.7050,0.107,5.26553,0.00000
386.00,5.10157,25.012715,0.000373,25.024897,-1.2366,0.077,5.10157,0.00000							370.00,5.06049,25.010564,0.000368,25.024792,-1.3989,0.061,5.06049,0.00000							370.00,5.26495,25.008859,0.000372,25.024878,-1.4279,0.054,5.26495,0.00000							386.00,5.26905,25.011518,0.000350,25.026902,-0.4973,0.119,5.26905,0.00000							370.00,5.29208,25.012934,0.000356,25.025758,-0.4925,0.128,5.29208,0.00000							370.00,5.15346,25.010705,0.000343,25.025878,-0.6566,0.111,5.15346,0.00000							386.00,5.30533,25.015091,0.000358,25.026638,-0.4144,0.136,5.30533,0.00000							370.00,5.26391,25.012129,0.000345,25.025781,-0.7047,0.107,5.26391,0.00000
387.00,5.10150,25.012649,0.000370,25.024943,-1.2363,0.077,5.10150,0.00000							371.00,5.06065,25.010587,0.000373,25.024818,-1.3985,0.061,5.06065,0.00000							371.00,5.26527,25.008851,0.000366,25.024837,-1.4275,0.055,5.26527,0.00000							387.00,5.26878,25.011634,0.000351,25.027011,-0.4970,0.119,5.26878,0.00000							371.00,5.29161,25.013132,0.000352,25.025953,-0.4924,0.128,5.29161,0.00000							371.00,5.15420,25.010712,0.000344,25.025820,-0.6561,0.111,5.15420,0.00000							387.00,5.30501,25.015098,0.000360,25.026568,-0.4143,0.136,5.30501,0.00000							371.00,5.26307,25.012182,0.000346,25.025862,-0.7044,0.107,5.26307,0.00000
388.00,5.10029,25.012677,0.000369,25.024967,-1.2359,0.077,5.10029,0.00000							372.00,5.06036,25.010645,0.000375,25.024884,-1.3981,0.061,5.06036,0.00000							372.00,5.26707,25.008894,0.000363,25.024828,-1.4272,0.055,5.26707,0.00000							388.00,5.26830,25.011692,0.000352,25.027068,-0.4967,0.119,5.26830,0.00000							372.00,5.29200,25.013028,0.000350,25.025974,-0.4923,0.129,5.29200,0.00000							372.00,5.15368,25.010663,0.000348,25.025798,-0.6556,0.111,5.15368,0.00000							388.00,5.30532,25.015128,0.000362,25.026602,-0.4142,0.136,5.30532,0.00000							372.00,5.26340,25.012217,0.000347,25.025952,-0.7040,0.107,5.26340,0.00000
389.00,5.10112,25.012716,0.000368,25.024908,-1.2356,0.077,5.10112,0.00000							373.00,5.06043,25.010671,0.000377,25.024880,-1.3977,0.061,5.06043,0.00000							373.00,5.26721,25.008900,0.000366,25.024807,-1.4268,0.055,5.26721,0.00000							389.00,5.26763,25.011581,0.000352,25.026946,-0.4964,0.119,5.26763,0.00000							373.00,5.29271,25.013171,0.000350,25.026156,-0.4922,0.129,5.29271,0.00000							373.00,5.15291,25.010763,0.000351,25.025858,-0.6552,0.111,5.15291,0.00000							389.00,5.30585,25.015241,0.000362,25.026644,-0.4141,0.136,5.30585,0.00000							373.00,5.26370,25.012113,0.000346,25.025995,-0.7037,0.107,5.26370,0.00000
390.00,5.10072,25.012691,0.000367,25.024850,-1.2352,0.077,5.10072,0.00000							374.00,5.06098,25.010560,0.000380,25.024829,-1.3973,0.061,5.06098,0.00000							374.00,5.26531,25.008777,0.000368,25.024768,-1.4264,0.055,5.26531,0.00000							390.00,5.26746,25.011801,0.000355,25.027073,-0.4961,0.119,5.26746,0.00000							374.00,5.29279,25.013016,0.000354,25.026189,-0.4921,0.129,5.29279,0.00000							374.00,5.15204,25.010773,0.000352,25.025871,-0.6548,0.111,5.15204,0.00000							390.00,5.30567,25.015424,0.000362,25.026625,-0.4140,0.136,5.30567,0.00000							374.00,5.26399,25.012117,0.000347,25.026075,-0.7033,0.107,5.26399,0.00000
391.00,5.10205,25.012719,0.000366,25.024846,-1.2349,0.077,5.10205,0.00000							375.00,5.06130,25.010548,0.000381,25.024801,-1.3969,0.061,5.06130,0.00000							375.00,5.26488,25.008714,0.000364,25.024770,-1.4261,0.055,5.26488,0.00000							391.00,5.26738,25.011587,0.000357,25.026836,-0.4959,0.119,5.26738,0.00000							375.00,5.29198,25.013340,0.000359,25.026613,-0.4919,0.128,5.29198,0.00000							375.00,5.15107,25.010758,0.000351,25.025832,-0.6543,0.111,5.15107,0.00000							391.00,5.30469,25.015505,0.000364,25.026615,-0.4140,0.136,5.30469,0.00000							375.00,5.26507,25.012003,0.000347,25.025897,-0.7030,0.107,5.26507,0.00000
392.00,5.10289,25.012749,0.000364,25.024808,-1.2346,0.078,5.10289,0.00000							376.00,5.06157,25.010671,0.000375,25.024847,-1.3965,0.061,5.06157,0.00000							376.00,5.26419,25.008795,0.000368,25.024849,-1.4257,0.055,5.26419,0.00000							392.00,5.26788,25.011577,0.000359,25.026786,-0.4956,0.119,5.26788,0.00000							376.00,5.29181,25.013376,0.000366,25.026753,-0.4918,0.128,5.29181,0.00000							376.00,5.15075,25.010740,0.000354,25.025778,-0.6539,0.111,5.15075,0.00000							392.00,5.30443,25.015568,0.000360,25.026632,-0.4139,0.136,5.30443,0.00000							376.00,5.26572,25.012040,0.000347,25.025829,-0.7027,0.107,5.26572,0.00000
393.00,5.10468,25.012747,0.000363,25.024856,-1.2342,0.078,5.10468,0.00000							377.00,5.06106,25.010708,0.000376,25.024772,-1.3960,0.061,5.06106,0.00000							377.00,5.26362,25.008755,0.000364,25.024882,-1.4253,0.055,5.26362,0.00000							393.00,5.26863,25.011682,0.000365,25.026822,-0.4953,0.119,5.26863,0.00000							377.00,5.29190,25.013137,0.000367,25.026508,-0.4918,0.128,5.29190,0.00000							377.00,5.15092,25.010805,0.000356,25.025772,-0.6535,0.111,5.15092,0.00000							393.00,5.30424,25.015518,0.000359,25.026580,-0.4138,0.136,5.30424,0.00000							377.00,5.26701,25.012098,0.000347,25.025793,-0.7023,0.107,5.26701,0.00000
394.00,5.10457,25.012731,0.000364,25.024914,-1.2339,0.078,5.10457,0.00000							378.00,5.06046,25.010773,0.000375,25.024763,-1.3956,0.061,5.06046,0.00000							378.00,5.26329,25.008696,0.000355,25.024859,-1.4249,0.055,5.26329,0.00000							394.00,5.26943,25.011635,0.000365,25.026790,-0.4951,0.119,5.26943,0.00000							378.00,5.29188,25.012846,0.000366,25.026340,-0.4917,0.128,5.29188,0.00000							378.00,5.15063,25.010818,0.000359,25.025760,-0.6531,0.111,5.15063,0.00000							394.00,5.30457,25.015445,0.000357,25.026522,-0.4137,0.136,5.30457,0.00000							378.00,5.26639,25.012128,0.000346,25.025788,-0.7020,0.107,5.26639,0.00000
395.00,5.10528,25.012810,0.000363,25.025005,-1.2335,0.078,5.10528,0.00000							379.00,5.06031,25.010839,0.000375,25.024847,-1.3952,0.061,5.06031,0.00000							379.00,5.26369,25.008774,0.000355,25.024863,-1.4245,0.056,5.26369,0.00000							395.00,5.26964,25.011148,0.000359,25.026300,-0.4949,0.119,5.26964,0.00000							379.00,5.29233,25.013109,0.000362,25.026461,-0.4916,0.128,5.29233,0.00000							379.00,5.14951,25.010801,0.000363,25.025706,-0.6526,0.111,5.14951,0.00000							395.00,5.30422,25.015330,0.000354,25.026539,-0.4136,0.136,5.30422,0.00000							379.00,5.26593,25.012119,0.000342,25.025827,-0.7017,0.107,5.26593,0.00000
396.00,5.10407,25.012900,0.000369,25.025096,-1.2332,0.078,5.10407,0.00000							380.00,5.06046,25.010811,0.000378,25.024887,-1.3948,0.061,5.06046,0.00000							380.00,5.26391,25.008821,0.000359,25.024789,-1.4240,0.056,5.26391,0.00000							396.00,5.27033,25.011224,0.000358,25.026302,-0.4946,0.119,5.27033,0.00000							380.00,5.29209,25.012881,0.000358,25.026148,-0.4915,0.129,5.29209,0.00000							380.00,5.15036,25.010794,0.000361,25.025718,-0.6522,0.111,5.15036,0.00000							396.00,5.30450,25.015385,0.000348,25.026628,-0.4135,0.137,5.30450,0.00000							380.00,5.26527,25.012209,0.000342,25.026009,-0.7013,0.107,5.26527,0.00000
397.00,5.10250,25.012948,0.000370,25.025102,-1.2328,0.078,5.10250,0.00000							381.00,5.06082,25.010776,0.000384,25.024954,-1.3944,0.061,5.06082,0.00000							381.00,5.26455,25.008834,0.000358,25.024788,-1.4236,0.056,5.26455,0.00000							397.00,5.26936,25.011007,0.000357,25.026093,-0.4944,0.119,5.26936,0.00000							381.00,5.29262,25.012606,0.000356,25.025753,-0.4914,0.129,5.29262,0.00000							381.00,5.15004,25.010853,0.000356,25.025829,-0.6518,0.111,5.15004,0.00000							397.00,5.30425,25.015259,0.000352,25.026559,-0.4133,0.137,5.30425,0.00000							381.00,5.26559,25.012203,0.000346,25.026090,-0.7010,0.107,5.26559,0.00000
398.00,5.10246,25.013076,0.000373,25.025034,-1.2325,0.078,5.10246,0.00000							382.00,5.06213,25.010740,0.000379,25.024964,-1.3940,0.061,5.06213,0.00000							382.00,5.26465,25.008823,0.000358,25.024770,-1.4233,0.056,5.26465,0.00000							398.00,5.26814,25.011123,0.000355,25.026208,-0.4941,0.119,5.26814,0.00000							382.00,5.29208,25.013009,0.000354,25.026013,-0.4913,0.129,5.29208,0.00000							382.00,5.15017,25.010863,0.000349,25.025897,-0.6514,0.111,5.15017,0.00000							398.00,5.30433,25.015167,0.000350,25.026530,-0.4132,0.137,5.30433,0.00000							382.00,5.26538,25.012082,0.000349,25.026068,-0.7007,0.107,5.26538,0.00000
399.00,5.10261,25.013188,0.000376,25.024973,-1.2322,0.077,5.10261,0.00000							383.00,5.06265,25.010763,0.000380,25.024999,-1.3936,0.061,5.06265,0.00000							383.00,5.26464,25.008845,0.000363,25.024781,-1.4229,0.056,5.26464,0.00000							399.00,5.26733,25.011306,0.000359,25.026388,-0.4939,0.119,5.26733,0.00000							383.00,5.29225,25.013077,0.000353,25.026013,-0.4912,0.129,5.29225,0.00000							383.00,5.15026,25.010876,0.000351,25.025829,-0.6510,0.111,5.15026,0.00000							399.00,5.30455,25.015127,0.000352,25.026577,-0.4130,0.137,5.30455,0.00000							383.00,5.26564,25.011957,0.000346,25.025982,-0.7004,0.107,5.26564,0.00000
400.00,5.10273,25.013176,0.000378,25.024897,-1.2319,0.077,5.10273,0.00000							384.00,5.06281,25.010802,0.000376,25.024948,-1.3933,0.061,5.06281,0.00000							384.00,5.26478,25.008850,0.000363,25.024853,-1.4225,0.056,5.26478,0.00000							400.00,5.26747,25.011478,0.000358,25.026575,-0.4937,0.119,5.26747,0.00000							384.00,5.29363,25.013012,0.000349,25.025924,-0.4910,0.129,5.29363,0.00000							384.00,5.15070,25.011108,0.000346,25.025900,-0.6506,0.111,5.15070,0.00000							400.00,5.30550,25.015222,0.000355,25.026546,-0.4129,0.137,5.30550,0.00000							384.00,5.26612,25.012033,0.000348,25.025999,-0.7001,0.107,5.26612,0.00000
401.00,5.10185,25.013112,0.000369,25.024870,-1.2315,0.078,5.10185,0.00000							385.00,5.06304,25.010923,0.000376,25.024922,-1.3929,0.062,5.06304,0.00000							385.00,5.26492,25.008863,0.000364,25.024967,-1.4222,0.056,5.26492,0.00000							401.00,5.26653,25.011577,0.000357,25.026718,-0.4934,0.119,5.26653,0.00000							385.00,5.29416,25.012990,0.000350,25.025847,-0.4909,0.129,5.29416,0.00000							385.00,5.15113,25.011170,0.000348,25.025856,-0.6502,0.111,5.15113,0.00000							401.00,5.30488,25.015166,0.000359,25.026564,-0.4128,0.137,5.30488,0.00000							385.00,5.26537,25.012016,0.000350,25.025925,-0.6998,0.107,5.26537,0.00000
402.00,5.10275,25.013200,0.000369,25.024961,-1.2312,0.078,5.10275,0.00000							386.00,5.06296,25.010943,0.000376,25.024789,-1.3925,0.062,5.06296,0.00000							386.00,5.26474,25.008776,0.000360,25.024922,-1.4218,0.056,5.26474,0.00000							402.00,5.26777,25.011649,0.000361,25.026842,-0.4932,0.119,5.26777,0.00000							386.00,5.29310,25.013037,0.000346,25.026020,-0.4907,0.129,5.29310,0.00000							386.00,5.15136,25.011062,0.000349,25.025727,-0.6498,0.111,5.15136,0.00000							402.00,5.30432,25.015281,0.000358,25.026675,-0.4127,0.137,5.30432,0.00000							386.00,5.26500,25.012007,0.000350,25.025832,-0.6995,0.107,5.26500,0.00000
403.00,5.10158,25.013150,0.000369,25.025011,-1.2309,0.078,5.10158,0.00000							387.00,5.06119,25.011045,0.000380,25.024811,-1.3921,0.062,5.06119,0.00000							387.00,5.26441,25.008805,0.000366,25.024949,-1.4214,0.056,5.26441,0.00000							403.00,5.26950,25.011430,0.000357,25.026634,-0.4929,0.119,5.26950,0.00000							387.00,5.29345,25.012850,0.000349,25.026091,-0.4905,0.129,5.29345,0.00000							387.00,5.15148,25.011021,0.000352,25.025599,-0.6494,0.111,5.15148,0.00000							403.00,5.30339,25.015464,0.000361,25.026764,-0.4126,0.137,5.30339,0.00000							387.00,5.26419,25.012154,0.000346,25.025857,-0.6992,0.107,5.26419,0.00000
404.00,5.10149,25.013087,0.000363,25.024973,-1.2306,0.078,5.10149,0.00000							388.00,5.06117,25.011084,0.000377,25.024783,-1.3917,0.062,5.06117,0.00000							388.00,5.26364,25.008846,0.000368,25.024993,-1.4211,0.056,5.26364,0.00000							404.00,5.27126,25.011423,0.000356,25.026571,-0.4927,0.119,5.27126,0.00000							388.00,5.29267,25.013049,0.000351,25.026241,-0.4904,0.129,5.29267,0.00000							388.00,5.15200,25.010984,0.000350,25.025665,-0.6490,0.112,5.15200,0.00000							404.00,5.30368,25.015499,0.000362,25.026682,-0.4125,0.137,5.30368,0.00000							388.00,5.26407,25.012349,0.000344,25.025918,-0.6990,0.108,5.26407,0.00000
405.00,5.10139,25.013075,0.000360,25.024930,-1.2303,0.078,5.10139,0.00000							389.00,5.06018,25.011065,0.000379,25.024790,-1.3913,0.062,5.06018,0.00000							389.00,5.26471,25.008890,0.000366,25.024987,-1.4207,0.056,5.26471,0.00000							405.00,5.27125,25.011605,0.000356,25.026750,-0.4924,0.119,5.27125,0.00000							389.00,5.29170,25.013115,0.000356,25.026276,-0.4902,0.129,5.29170,0.00000							389.00,5.15281,25.010853,0.000352,25.025659,-0.6486,0.112,5.15281,0.00000							405.00,5.30325,25.015451,0.000358,25.026665,-0.4124,0.137,5.30325,0.00000							389.00,5.26378,25.012329,0.000347,25.025788,-0.6987,0.107,5.26378,0.00000
406.00,5.10249,25.013121,0.000365,25.024904,-1.2299,0.078,5.10249,0.00000							390.00,5.05989,25.010950,0.000376,25.024757,-1.3909,0.062,5.05989,0.00000							390.00,5.26526,25.008916,0.000367,25.024961,-1.4204,0.056,5.26526,0.00000							406.00,5.27357,25.011415,0.000359,25.026513,-0.4922,0.119,5.27357,0.00000							390.00,5.29212,25.013183,0.000353,25.026211,-0.4902,0.129,5.29212,0.00000							390.00,5.15172,25.010950,0.000351,25.025695,-0.6482,0.112,5.15172,0.00000							406.00,5.30469,25.015493,0.000355,25.026596,-0.4122,0.137,5.30469,0.00000							390.00,5.26429,25.012414,0.000345,25.025850,-0.6983,0.108,5.26429,0.00000
407.00,5.10243,25.012998,0.000366,25.024770,-1.2296,0.078,5.10243,0.00000							391.00,5.05925,25.010964,0.000373,25.024838,-1.3905,0.062,5.05925,0.00000							391.00,5.26510,25.009030,0.000372,25.024931,-1.4200,0.056,5.26510,0.00000							407.00,5.27431,25.011543,0.000353,25.026598,-0.4920,0.119,5.27431,0.00000							391.00,5.29237,25.013231,0.000355,25.026124,-0.4900,0.129,5.29237,0.00000							391.00,5.15187,25.011037,0.000353,25.025765,-0.6478,0.112,5.15187,0.00000							407.00,5.30491,25.015554,0.000351,25.026548,-0.4121,0.137,5.30491,0.00000							391.00,5.26371,25.012423,0.000344,25.025915,-0.6980,0.108,5.26371,0.00000
408.00,5.10320,25.012986,0.000362,25.024685,-1.2293,0.079,5.10320,0.00000							392.00,5.06030,25.010895,0.000368,25.024808,-1.3902,0.062,5.06030,0.00000							392.00,5.26488,25.009074,0.000366,25.024848,-1.4196,0.056,5.26488,0.00000							408.00,5.27305,25.011688,0.000355,25.026674,-0.4917,0.119,5.27305,0.00000							392.00,5.29331,25.013673,0.000356,25.026328,-0.4899,0.129,5.29331,0.00000							392.00,5.15103,25.011069,0.000354,25.025896,-0.6474,0.112,5.15103,0.00000							408.00,5.30556,25.015502,0.000348,25.026411,-0.4120,0.137,5.30556,0.00000							392.00,5.26362,25.012314,0.000346,25.025869,-0.6977,0.108,5.26362,0.00000
409.00,5.10340,25.013025,0.000366,25.024693,-1.2290,0.079,5.10340,0.00000							393.00,5.06095,25.010866,0.000370,25.024810,-1.3898,0.062,5.06095,0.00000							393.00,5.26595,25.009063,0.000367,25.024775,-1.4193,0.056,5.26595,0.00000							409.00,5.27255,25.011586,0.000353,25.026533,-0.4915,0.119,5.27255,0.00000							393.00,5.29501,25.013514,0.000357,25.026220,-0.4897,0.129,5.29501,0.00000							393.00,5.15029,25.011071,0.000352,25.025813,-0.6470,0.112,5.15029,0.00000							409.00,5.30465,25.015675,0.000350,25.026579,-0.4119,0.137,5.30465,0.00000							393.00,5.26376,25.012330,0.000347,25.025919,-0.6973,0.108,5.26376,0.00000
410.00,5.10368,25.013055,0.000368,25.024690,-1.2287,0.078,5.10368,0.00000							394.00,5.06180,25.010875,0.000372,25.024805,-1.3895,0.062,5.06180,0.00000							394.00,5.26465,25.009003,0.000367,25.024647,-1.4189,0.056,5.26465,0.00000							410.00,5.27294,25.011707,0.000354,25.026592,-0.4913,0.119,5.27294,0.00000							394.00,5.29546,25.013535,0.000354,25.026051,-0.4896,0.129,5.29546,0.00000							394.00,5.15039,25.011013,0.000352,25.025786,-0.6466,0.112,5.15039,0.00000							410.00,5.30356,25.015690,0.000351,25.026717,-0.4118,0.137,5.30356,0.00000							394.00,5.26434,25.012318,0.000342,25.026025,-0.6970,0.108,5.26434,0.00000
411.00,5.10348,25.013083,0.000370,25.024705,-1.2283,0.078,5.10348,0.00000							395.00,5.06135,25.010975,0.000374,25.024781,-1.3891,0.062,5.06135,0.00000							395.00,5.26376,25.009063,0.000368,25.024647,-1.4186,0.056,5.26376,0.00000							411.00,5.27248,25.011857,0.000352,25.026668,-0.4910,0.120,5.27248,0.00000							395.00,5.29495,25.013584,0.000355,25.026176,-0.4894,0.129,5.29495,0.00000							395.00,5.15094,25.010900,0.000353,25.025777,-0.6462,0.112,5.15094,0.00000							411.00,5.30343,25.015732,0.000354,25.026782,-0.4117,0.137,5.30343,0.00000							395.00,5.26493,25.012263,0.000342,25.026008,-0.6967,0.108,5.26493,0.00000
412.00,5.10214,25.013131,0.000370,25.024792,-1.2280,0.078,5.10214,0.00000							396.00,5.06137,25.011003,0.000377,25.024744,-1.3888,0.062,5.06137,0.00000							396.00,5.26393,25.009041,0.000374,25.024625,-1.4182,0.056,5.26393,0.00000							412.00,5.27327,25.011801,0.000354,25.026507,-0.4908,0.120,5.27327,0.00000							396.00,5.29583,25.013750,0.000352,25.026178,-0.4893,0.129,5.29583,0.00000							396.00,5.15105,25.010968,0.000355,25.025791,-0.6459,0.112,5.15105,0.00000							412.00,5.30515,25.015721,0.000355,25.026815,-0.4115,0.137,5.30515,0.00000							396.00,5.26533,25.012279,0.000346,25.026012,-0.6964,0.108,5.26533,0.00000
413.00,5.10124,25.013105,0.000376,25.024836,-1.2276,0.078,5.10124,0.00000							397.00,5.06146,25.011058,0.000376,25.024811,-1.3884,0.062,5.06146,0.00000							397.00,5.26415,25.009092,0.000379,25.024728,-1.4179,0.056,5.26415,0.00000							413.00,5.27426,25.011674,0.000348,25.026398,-0.4906,0.120,5.27426,0.00000							397.00,5.29556,25.013560,0.000344,25.025863,-0.4893,0.129,5.29556,0.00000							397.00,5.15164,25.011021,0.000355,25.025728,-0.6455,0.112,5.15164,0.00000							413.00,5.30520,25.015794,0.000352,25.026909,-0.4114,0.137,5.30520,0.00000							397.00,5.26543,25.012302,0.000343,25.026047,-0.6961,0.108,5.26543,0.00000
414.00,5.10088,25.012992,0.000376,25.024827,-1.2273,0.078,5.10088,0.00000							398.00,5.06109,25.011039,0.000377,25.024837,-1.3880,0.062,5.06109,0.00000							398.00,5.26313,25.009107,0.000378,25.024810,-1.4176,0.056,5.26313,0.00000							414.00,5.27416,25.011708,0.000344,25.026483,-0.4903,0.120,5.27416,0.00000							398.00,5.29489,25.013836,0.000346,25.025807,-0.4892,0.129,5.29489,0.00000							398.00,5.15140,25.011074,0.000356,25.025725,-0.6452,0.112,5.15140,0.00000							414.00,5.30399,25.015745,0.000348,25.026749,-0.4113,0.138,5.30399,0.00000							398.00,5.26491,25.012203,0.000345,25.026001,-0.6957,0.108,5.26491,0.00000
415.00,5.10086,25.012932,0.000378,25.024876,-1.2270,0.078,5.10086,0.00000							399.00,5.06094,25.011021,0.000375,25.024856,-1.3877,0.062,5.06094,0.00000							399.00,5.26352,25.009154,0.000381,25.024896,-1.4173,0.056,5.26352,0.00000							415.00,5.27412,25.011563,0.000344,25.026429,-0.4901,0.120,5.27412,0.00000							399.00,5.29448,25.014009,0.000345,25.026259,-0.4889,0.129,5.29448,0.00000							399.00,5.15114,25.011081,0.000354,25.025684,-0.6448,0.112,5.15114,0.00000							415.00,5.30186,25.015743,0.000351,25.026546,-0.4111,0.138,5.30186,0.00000							399.00,5.26551,25.012206,0.000345,25.025957,-0.6954,0.109,5.26551,0.00000
416.00,5.10152,25.012945,0.000376,25.024941,-1.2267,0.078,5.10152,0.00000							400.00,5.06039,25.010928,0.000374,25.024889,-1.3873,0.062,5.06039,0.00000							400.00,5.26426,25.009111,0.000378,25.024939,-1.4170,0.056,5.26426,0.00000							416.00,5.27343,25.011429,0.000341,25.026379,-0.4898,0.120,5.27343,0.00000							400.00,5.29499,25.014098,0.000343,25.026352,-0.4888,0.130,5.29499,0.00000							400.00,5.15080,25.011097,0.000355,25.025658,-0.6445,0.112,5.15080,0.00000							416.00,5.29941,25.015817,0.000349,25.026506,-0.4110,0.138,5.29941,0.00000							400.00,5.26622,25.012067,0.000345,25.025798,-0.6951,0.109,5.26622,0.00000
417.00,5.10258,25.012928,0.000373,25.024956,-1.2264,0.078,5.10258,0.00000							401.00,5.06094,25.010781,0.000368,25.024830,-1.3870,0.063,5.06094,0.00000							401.00,5.26482,25.009007,0.000374,25.024941,-1.4167,0.056,5.26482,0.00000							417.00,5.27206,25.011567,0.000340,25.026549,-0.4896,0.121,5.27206,0.00000							401.00,5.29442,25.013916,0.000347,25.026350,-0.4886,0.130,5.29442,0.00000							401.00,5.15107,25.011072,0.000352,25.025666,-0.6441,0.112,5.15107,0.00000							417.00,5.29625,25.015747,0.000345,25.026412,-0.4109,0.138,5.29625,0.00000							401.00,5.26719,25.011982,0.000343,25.025704,-0.6947,0.109,5.26719,0.00000
418.00,5.10300,25.012936,0.000373,25.024979,-1.2261,0.079,5.10300,0.00000							402.00,5.06089,25.010720,0.000375,25.024853,-1.3867,0.062,5.06089,0.00000							402.00,5.26590,25.008859,0.000375,25.024819,-1.4165,0.056,5.26590,0.00000							418.00,5.27162,25.011612,0.000348,25.026619,-0.4894,0.120,5.27162,0.00000							402.00,5.29347,25.013842,0.000356,25.026361,-0.4884,0.129,5.29347,0.00000							402.00,5.15081,25.011097,0.000351,25.025760,-0.6438,0.112,5.15081,0.00000							418.00,5.29421,25.015635,0.000348,25.026365,-0.4108,0.138,5.29421,0.00000							402.00,5.26734,25.011977,0.000348,25.025689,-0.6944,0.109,5.26734,0.00000
419.00,5.10246,25.013122,0.000373,25.025058,-1.2258,0.079,5.10246,0.00000							403.00,5.06143,25.010745,0.000368,25.024912,-1.3864,0.063,5.06143,0.00000							403.00,5.26663,25.008818,0.000377,25.024774,-1.4162,0.056,5.26663,0.00000							419.00,5.27108,25.011701,0.000354,25.026713,-0.4891,0.120,5.27108,0.00000							403.00,5.29329,25.013963,0.000356,25.026858,-0.4882,0.129,5.29329,0.00000							403.00,5.15094,25.011074,0.000350,25.025730,-0.6435,0.112,5.15094,0.00000							419.00,5.29369,25.015706,0.000353,25.026480,-0.4107,0.138,5.29369,0.00000							403.00,5.26817,25.012095,0.000347,25.025700,-0.6941,0.109,5.26817,0.00000
420.00,5.10208,25.013269,0.000370,25.025061,-1.2254,0.079,5.10208,0.00000							404.00,5.06179,25.010831,0.000366,25.024987,-1.3861,0.063,5.06179,0.00000							404.00,5.26695,25.008783,0.000375,25.024751,-1.4159,0.056,5.26695,0.00000							420.00,5.27075,25.011754,0.000356,25.026605,-0.4889,0.120,5.27075,0.00000							404.00,5.29294,25.013996,0.000356,25.026684,-0.4881,0.129,5.29294,0.00000							404.00,5.15147,25.011175,0.000349,25.025711,-0.6431,0.112,5.15147,0.00000							420.00,5.29529,25.015760,0.000347,25.026518,-0.4106,0.138,5.29529,0.00000							404.00,5.26675,25.012007,0.000348,25.025660,-0.6937,0.109,5.26675,0.00000
@3,2.4500,4.9, 420.099000000002							405.00,5.06257,25.010989,0.000367,25.025067,-1.3857,0.063,5.06257,0.00000							405.00,5.26653,25.008707,0.000378,25.024656,-1.4156,0.056,5.26653,0.00000							@3,2.4500,4.9, 420.031999999992							405.00,5.29245,25.014160,0.000357,25.026733,-0.4880,0.129,5.29245,0.00000							405.00,5.15155,25.011263,0.000347,25.025699,-0.6428,0.112,5.15155,0.00000							@3,2.4500,4.9, 420.097000000002							405.00,5.26558,25.012105,0.000348,25.025797,-0.6934,0.109,5.26558,0.00000
421.00,5.10171,25.013243,0.000370,25.024957,-1.2251,0.079,5.10171,0.00000							406.00,5.06222,25.011019,0.000371,25.025045,-1.3854,0.063,5.06222,0.00000							406.00,5.26534,25.008706,0.000371,25.024639,-1.4154,0.057,5.26534,0.00000							421.00,5.27140,25.011861,0.000355,25.026610,-0.4887,0.120,5.27140,0.00000							406.00,5.29295,25.014351,0.000358,25.026979,-0.4878,0.130,5.29295,0.00000							406.00,5.15093,25.011267,0.000349,25.025599,-0.6425,0.112,5.15093,0.00000							421.00,5.29608,25.015770,0.000349,25.026542,-0.4105,0.138,5.29608,0.00000							406.00,5.26406,25.012156,0.000348,25.025824,-0.6931,0.109,5.26406,0.00000
422.00,5.09904,25.013370,0.000371,25.024969,-1.2248,0.079,5.09904,0.00000							407.00,5.06244,25.011056,0.000369,25.024963,-1.3851,0.063,5.06244,0.00000							407.00,5.26397,25.008738,0.000372,25.024745,-1.4151,0.057,5.26397,0.00000							422.00,5.26952,25.011697,0.000355,25.026460,-0.4884,0.120,5.26952,0.00000							407.00,5.29392,25.014028,0.000354,25.026890,-0.4877,0.130,5.29392,0.00000							407.00,5.15155,25.011254,0.000345,25.025487,-0.6422,0.112,5.15155,0.00000							422.00,5.29423,25.015871,0.000356,25.026616,-0.4103,0.138,5.29423,0.00000							407.00,5.26386,25.012206,0.000347,25.025819,-0.6928,0.109,5.26386,0.00000
423.00,5.08565,25.013423,0.000371,25.024922,-1.2245,0.079,5.08565,0.00000							408.00,5.06316,25.011118,0.000376,25.024877,-1.3848,0.063,5.06316,0.00000							408.00,5.26469,25.008803,0.000365,25.024778,-1.4148,0.057,5.26469,0.00000							423.00,5.24900,25.011812,0.000351,25.026508,-0.4882,0.120,5.24900,0.00000							408.00,5.29424,25.013728,0.000350,25.026482,-0.4876,0.130,5.29424,0.00000							408.00,5.15243,25.011338,0.000347,25.025575,-0.6419,0.112,5.15243,0.00000							423.00,5.27705,25.016056,0.000360,25.026665,-0.4102,0.137,5.27705,0.00000							408.00,5.26417,25.012154,0.000345,25.025840,-0.6924,0.109,5.26417,0.00000
424.00,5.06378,25.013364,0.000368,25.024822,-1.2243,0.079,5.06378,0.00000							409.00,5.06307,25.011096,0.000376,25.024827,-1.3845,0.063,5.06307,0.00000							409.00,5.26565,25.008768,0.000368,25.024780,-1.4145,0.057,5.26565,0.00000							424.00,5.20254,25.011821,0.000349,25.026412,-0.4879,0.120,5.20254,0.00000							409.00,5.29465,25.013786,0.000352,25.026627,-0.4874,0.130,5.29465,0.00000							409.00,5.15225,25.011333,0.000350,25.025690,-0.6416,0.112,5.15225,0.00000							424.00,5.23367,25.016035,0.000358,25.026600,-0.4101,0.138,5.23367,0.00000							409.00,5.26480,25.012326,0.000348,25.025919,-0.6921,0.109,5.26480,0.00000
425.00,5.03439,25.013305,0.000368,25.024836,-1.2240,0.079,5.03439,0.00000							410.00,5.06270,25.011042,0.000376,25.024788,-1.3842,0.063,5.06270,0.00000							410.00,5.26520,25.008843,0.000365,25.024819,-1.4142,0.057,5.26520,0.00000							425.00,5.13203,25.011837,0.000348,25.026470,-0.4877,0.120,5.13203,0.00000							410.00,5.29435,25.013440,0.000349,25.026505,-0.4873,0.130,5.29435,0.00000							410.00,5.15281,25.011293,0.000350,25.025812,-0.6413,0.112,5.15281,0.00000							425.00,5.16439,25.015969,0.000357,25.026625,-0.4100,0.138,5.16439,0.00000							410.00,5.26546,25.012524,0.000347,25.025996,-0.6918,0.109,5.26546,0.00000
426.00,4.99956,25.013297,0.000363,25.024848,-1.2237,0.080,4.99956,0.00000							411.00,5.06270,25.011136,0.000378,25.024936,-1.3839,0.063,5.06270,0.00000							411.00,5.26526,25.008921,0.000368,25.024883,-1.4139,0.057,5.26526,0.00000							426.00,5.04099,25.011891,0.000353,25.026633,-0.4875,0.120,5.04099,0.00000							411.00,5.29400,25.013315,0.000347,25.026263,-0.4872,0.130,5.29400,0.00000							411.00,5.15290,25.011308,0.000351,25.025937,-0.6410,0.113,5.15290,0.00000							426.00,5.07449,25.015922,0.000353,25.026639,-0.4099,0.138,5.07449,0.00000							411.00,5.26555,25.012570,0.000347,25.026056,-0.6914,0.109,5.26555,0.00000
427.00,4.96786,25.013222,0.000366,25.024753,-1.2234,0.080,4.96786,0.00000							412.00,5.06206,25.011130,0.000376,25.024926,-1.3836,0.063,5.06206,0.00000							412.00,5.26553,25.008942,0.000368,25.024812,-1.4137,0.057,5.26553,0.00000							427.00,4.94183,25.011878,0.000355,25.026682,-0.4872,0.120,4.94183,0.00000							412.00,5.29382,25.013609,0.000351,25.026291,-0.4871,0.130,5.29382,0.00000							412.00,5.15339,25.011271,0.000357,25.025943,-0.6407,0.112,5.15339,0.00000							427.00,4.97183,25.015948,0.000346,25.026688,-0.4097,0.138,4.97183,0.00000							412.00,5.26585,25.012560,0.000350,25.026114,-0.6911,0.109,5.26585,0.00000
428.00,4.95353,25.013207,0.000363,25.024761,-1.2231,0.080,4.95353,0.00000							413.00,5.06076,25.011061,0.000370,25.024916,-1.3832,0.063,5.06076,0.00000							413.00,5.26533,25.008900,0.000374,25.024743,-1.4134,0.057,5.26533,0.00000							428.00,4.86856,25.011891,0.000358,25.026731,-0.4870,0.120,4.86856,0.00000							413.00,5.29478,25.013635,0.000354,25.026246,-0.4869,0.130,5.29478,0.00000							413.00,5.15309,25.011201,0.000353,25.025894,-0.6404,0.112,5.15309,0.00000							428.00,4.88738,25.015949,0.000342,25.026764,-0.4096,0.139,4.88738,0.00000							413.00,5.26530,25.012503,0.000355,25.026089,-0.6907,0.109,5.26530,0.00000
429.00,4.95422,25.013154,0.000365,25.024793,-1.2228,0.080,4.95422,0.00000							414.00,5.06129,25.011068,0.000369,25.024912,-1.3829,0.063,5.06129,0.00000							414.00,5.26480,25.008904,0.000366,25.024719,-1.4131,0.058,5.26480,0.00000							429.00,4.83805,25.011830,0.000358,25.026703,-0.4868,0.120,4.83805,0.00000							414.00,5.29625,25.013319,0.000354,25.025914,-0.4868,0.130,5.29625,0.00000							414.00,5.15194,25.011195,0.000356,25.025796,-0.6401,0.112,5.15194,0.00000							429.00,4.84529,25.015927,0.000343,25.026807,-0.4094,0.139,4.84529,0.00000							414.00,5.26462,25.012468,0.000352,25.026104,-0.6903,0.109,5.26462,0.00000
430.00,4.96548,25.013151,0.000365,25.024838,-1.2225,0.080,4.96548,0.00000							415.00,5.06246,25.011028,0.000369,25.024915,-1.3826,0.063,5.06246,0.00000							415.00,5.26508,25.008904,0.000369,25.024709,-1.4128,0.058,5.26508,0.00000							430.00,4.84841,25.011777,0.000354,25.026651,-0.4866,0.120,4.84841,0.00000							415.00,5.29813,25.013311,0.000357,25.025757,-0.4867,0.130,5.29813,0.00000							415.00,5.15186,25.011140,0.000358,25.025652,-0.6398,0.112,5.15186,0.00000							430.00,4.84618,25.015996,0.000345,25.026824,-0.4093,0.139,4.84618,0.00000							415.00,5.26379,25.012395,0.000355,25.026130,-0.6900,0.109,5.26379,0.00000
431.00,4.98638,25.013219,0.000371,25.024915,-1.2221,0.080,4.98638,0.00000							416.00,5.06275,25.010965,0.000365,25.024795,-1.3823,0.064,5.06275,0.00000							416.00,5.26530,25.008946,0.000369,25.024702,-1.4125,0.058,5.26530,0.00000							431.00,4.89090,25.011722,0.000353,25.026491,-0.4864,0.121,4.89090,0.00000							416.00,5.30002,25.013384,0.000357,25.025831,-0.4866,0.130,5.30002,0.00000							416.00,5.15256,25.011115,0.000355,25.025641,-0.6395,0.112,5.15256,0.00000							431.00,4.88104,25.016030,0.000350,25.026828,-0.4091,0.138,4.88104,0.00000							416.00,5.26383,25.012409,0.000355,25.026099,-0.6896,0.109,5.26383,0.00000
432.00,5.00969,25.013200,0.000373,25.024897,-1.2218,0.080,5.00969,0.00000							417.00,5.06219,25.011007,0.000368,25.024895,-1.3819,0.064,5.06219,0.00000							417.00,5.26586,25.009002,0.000370,25.024700,-1.4122,0.058,5.26586,0.00000							432.00,4.95144,25.011925,0.000352,25.026576,-0.4862,0.121,4.95144,0.00000							417.00,5.30091,25.013505,0.000351,25.025933,-0.4864,0.130,5.30091,0.00000							417.00,5.15176,25.011101,0.000352,25.025639,-0.6392,0.113,5.15176,0.00000							432.00,4.94063,25.016050,0.000356,25.026798,-0.4090,0.138,4.94063,0.00000							417.00,5.26398,25.012358,0.000353,25.026067,-0.6892,0.109,5.26398,0.00000
433.00,5.02877,25.013233,0.000380,25.024878,-1.2215,0.079,5.02877,0.00000							418.00,5.06270,25.011025,0.000376,25.024928,-1.3816,0.063,5.06270,0.00000							418.00,5.26607,25.009069,0.000366,25.024766,-1.4119,0.058,5.26607,0.00000							433.00,5.00858,25.011921,0.000350,25.026559,-0.4859,0.121,5.00858,0.00000							418.00,5.30028,25.013614,0.000349,25.025956,-0.4863,0.130,5.30028,0.00000							418.00,5.15204,25.011104,0.000357,25.025634,-0.6389,0.112,5.15204,0.00000							433.00,5.00324,25.015962,0.000359,25.026653,-0.4089,0.138,5.00324,0.00000							418.00,5.26387,25.012387,0.000349,25.026095,-0.6889,0.110,5.26387,0.00000
434.00,5.04194,25.013288,0.000379,25.024939,-1.2212,0.080,5.04194,0.00000							419.00,5.06177,25.011087,0.000381,25.024942,-1.3812,0.063,5.06177,0.00000							419.00,5.26571,25.009177,0.000371,25.024851,-1.4115,0.058,5.26571,0.00000							434.00,5.05208,25.012012,0.000347,25.026637,-0.4857,0.121,5.05208,0.00000							419.00,5.29917,25.013755,0.000346,25.026004,-0.4861,0.131,5.29917,0.00000							419.00,5.15297,25.011114,0.000353,25.025711,-0.6387,0.113,5.15297,0.00000							434.00,5.05461,25.015965,0.000353,25.026585,-0.4087,0.138,5.05461,0.00000							419.00,5.26428,25.012289,0.000355,25.025996,-0.6886,0.109,5.26428,0.00000
435.00,5.05268,25.013295,0.000381,25.024875,-1.2209,0.080,5.05268,0.00000							420.00,5.06093,25.011183,0.000377,25.024928,-1.3809,0.063,5.06093,0.00000							420.00,5.26500,25.009287,0.000370,25.024919,-1.4112,0.058,5.26500,0.00000							435.00,5.08167,25.012085,0.000351,25.026680,-0.4854,0.121,5.08167,0.00000							420.00,5.29876,25.013854,0.000346,25.026085,-0.4860,0.131,5.29876,0.00000							420.00,5.15333,25.011166,0.000348,25.025764,-0.6384,0.113,5.15333,0.00000							435.00,5.09188,25.015911,0.000356,25.026512,-0.4086,0.138,5.09188,0.00000							420.00,5.26483,25.012182,0.000353,25.025898,-0.6882,0.110,5.26483,0.00000
436.00,5.05993,25.013326,0.000383,25.024867,-1.2206,0.079,5.05993,0.00000							@3,1.2000,2.4, 420.081999999995							@3,1.2000,2.4, 420.07							436.00,5.10209,25.012259,0.000349,25.026859,-0.4852,0.121,5.10209,0.00000							@3,1.2000,2.4, 420.080000000002							@3,1.2000,2.4, 420.075000000001							436.00,5.11910,25.015967,0.000356,25.026456,-0.4084,0.138,5.11910,0.00000							@3,1.2000,2.4, 420.050000000003
437.00,5.06557,25.013405,0.000381,25.024915,-1.2203,0.079,5.06557,0.00000							421.00,5.06059,25.011280,0.000377,25.025001,-1.3805,0.063,5.06059,0.00000							421.00,5.26592,25.009284,0.000371,25.024878,-1.4109,0.058,5.26592,0.00000							437.00,5.11773,25.012157,0.000347,25.026781,-0.4849,0.121,5.11773,0.00000							421.00,5.29838,25.013925,0.000345,25.026108,-0.4858,0.131,5.29838,0.00000							421.00,5.15277,25.011150,0.000351,25.025699,-0.6381,0.113,5.15277,0.00000							437.00,5.13966,25.016044,0.000355,25.026457,-0.4082,0.138,5.13966,0.00000							421.00,5.26568,25.012150,0.000353,25.025898,-0.6878,0.110,5.26568,0.00000
438.00,5.06829,25.013454,0.000374,25.024905,-1.2199,0.080,5.06829,0.00000							422.00,5.05819,25.011233,0.000374,25.024938,-1.3802,0.063,5.05819,0.00000							422.00,5.26375,25.009312,0.000370,25.024907,-1.4105,0.058,5.26375,0.00000							438.00,5.13140,25.012105,0.000347,25.026745,-0.4847,0.121,5.13140,0.00000							422.00,5.29279,25.013910,0.000350,25.026103,-0.4857,0.131,5.29279,0.00000							422.00,5.14931,25.011228,0.000355,25.025692,-0.6379,0.113,5.14931,0.00000							438.00,5.15739,25.016149,0.000352,25.026481,-0.4080,0.138,5.15739,0.00000							422.00,5.25921,25.012169,0.000352,25.025865,-0.6875,0.110,5.25921,0.00000
439.00,5.07238,25.013568,0.000376,25.024811,-1.2196,0.080,5.07238,0.00000							423.00,5.03184,25.011242,0.000372,25.024905,-1.3798,0.063,5.03184,0.00000							423.00,5.24087,25.009306,0.000377,25.024889,-1.4102,0.057,5.24087,0.00000							439.00,5.14481,25.012048,0.000349,25.026749,-0.4845,0.121,5.14481,0.00000							423.00,5.26634,25.013846,0.000351,25.026020,-0.4856,0.131,5.26634,0.00000							423.00,5.12892,25.011314,0.000352,25.025752,-0.6376,0.113,5.12892,0.00000							439.00,5.17271,25.016202,0.000354,25.026560,-0.4078,0.138,5.17271,0.00000							423.00,5.22850,25.012179,0.000356,25.025828,-0.6871,0.110,5.22850,0.00000
440.00,5.07581,25.013656,0.000375,25.024829,-1.2193,0.080,5.07581,0.00000							424.00,4.97691,25.011198,0.000374,25.024924,-1.3794,0.063,4.97691,0.00000							424.00,5.19451,25.009252,0.000377,25.024763,-1.4099,0.057,5.19451,0.00000							440.00,5.15673,25.011998,0.000349,25.026786,-0.4843,0.121,5.15673,0.00000							424.00,5.21968,25.013833,0.000355,25.025914,-0.4854,0.131,5.21968,0.00000							424.00,5.09072,25.011258,0.000352,25.025674,-0.6373,0.113,5.09072,0.00000							440.00,5.18686,25.016304,0.000356,25.026586,-0.4076,0.138,5.18686,0.00000							424.00,5.17712,25.012262,0.000351,25.025918,-0.6867,0.110,5.17712,0.00000
441.00,5.07911,25.013695,0.000373,25.024747,-1.2191,0.080,5.07911,0.00000							425.00,4.90517,25.011214,0.000377,25.024994,-1.3791,0.063,4.90517,0.00000							425.00,5.13826,25.009124,0.000375,25.024685,-1.4096,0.057,5.13826,0.00000							441.00,5.16751,25.011858,0.000349,25.026653,-0.4841,0.121,5.16751,0.00000							425.00,5.16526,25.013821,0.000355,25.025922,-0.4853,0.130,5.16526,0.00000							425.00,5.04368,25.011335,0.000353,25.025742,-0.6370,0.113,5.04368,0.00000							441.00,5.19828,25.016212,0.000357,25.026538,-0.4074,0.138,5.19828,0.00000							425.00,5.12249,25.012336,0.000353,25.025870,-0.6863,0.110,5.12249,0.00000
442.00,5.08227,25.013680,0.000373,25.024701,-1.2188,0.080,5.08227,0.00000							426.00,4.83646,25.011169,0.000374,25.024980,-1.3787,0.064,4.83646,0.00000							426.00,5.08429,25.009205,0.000370,25.024700,-1.4093,0.058,5.08429,0.00000							442.00,5.17641,25.011763,0.000349,25.026541,-0.4839,0.121,5.17641,0.00000							426.00,5.11229,25.013771,0.000353,25.025852,-0.4852,0.131,5.11229,0.00000							426.00,4.99637,25.011396,0.000351,25.025774,-0.6368,0.113,4.99637,0.00000							442.00,5.20817,25.016127,0.000356,25.026469,-0.4071,0.138,5.20817,0.00000							426.00,5.07102,25.012368,0.000347,25.025869,-0.6859,0.110,5.07102,0.00000
443.00,5.08583,25.013648,0.000375,25.024729,-1.2185,0.080,5.08583,0.00000							427.00,4.77795,25.011211,0.000373,25.024951,-1.3783,0.064,4.77795,0.00000							427.00,5.03707,25.009216,0.000364,25.024681,-1.4091,0.058,5.03707,0.00000							443.00,5.18432,25.011885,0.000348,25.026605,-0.4837,0.121,5.18432,0.00000							427.00,5.06369,25.013677,0.000353,25.025799,-0.4851,0.131,5.06369,0.00000							427.00,4.94836,25.011356,0.000346,25.025810,-0.6365,0.113,4.94836,0.00000							443.00,5.21517,25.015996,0.000358,25.026398,-0.4069,0.138,5.21517,0.00000							427.00,5.02558,25.012457,0.000343,25.025950,-0.6855,0.110,5.02558,0.00000
444.00,5.08835,25.013549,0.000376,25.024771,-1.2182,0.080,5.08835,0.00000							428.00,4.75093,25.011263,0.000372,25.024946,-1.3779,0.064,4.75093,0.00000							428.00,5.01560,25.009219,0.000361,25.024648,-1.4087,0.058,5.01560,0.00000							444.00,5.19054,25.011970,0.000346,25.026618,-0.4835,0.121,5.19054,0.00000							428.00,5.03307,25.013620,0.000353,25.025900,-0.4849,0.131,5.03307,0.00000							428.00,4.91100,25.011250,0.000345,25.025702,-0.6362,0.114,4.91100,0.00000							444.00,5.22158,25.015946,0.000358,25.026299,-0.4066,0.138,5.22158,0.00000							428.00,5.00050,25.012490,0.000339,25.026061,-0.6852,0.110,5.00050,0.00000
445.00,5.08943,25.013519,0.000378,25.024776,-1.2179,0.080,5.08943,0.00000							429.00,4.76324,25.011266,0.000367,25.024889,-1.3776,0.064,4.76324,0.00000							429.00,5.02538,25.009248,0.000363,25.024645,-1.4084,0.058,5.02538,0.00000							445.00,5.19718,25.012087,0.000345,25.026578,-0.4832,0.121,5.19718,0.00000							429.00,5.02392,25.013583,0.000355,25.025989,-0.4848,0.131,5.02392,0.00000							429.00,4.88837,25.011272,0.000345,25.025692,-0.6359,0.114,4.88837,0.00000							445.00,5.22681,25.015809,0.000352,25.026250,-0.4063,0.139,5.22681,0.00000							429.00,4.99863,25.012373,0.000339,25.026066,-0.6848,0.110,4.99863,0.00000
446.00,5.09067,25.013435,0.000378,25.024815,-1.2176,0.080,5.09067,0.00000							430.00,4.80137,25.011233,0.000364,25.024828,-1.3772,0.064,4.80137,0.00000							430.00,5.05420,25.009379,0.000366,25.024649,-1.4081,0.058,5.05420,0.00000							446.00,5.20194,25.012074,0.000349,25.026525,-0.4830,0.121,5.20194,0.00000							430.00,5.02350,25.013629,0.000357,25.026047,-0.4848,0.131,5.02350,0.00000							430.00,4.87651,25.011181,0.000344,25.025605,-0.6356,0.114,4.87651,0.00000							446.00,5.23175,25.015847,0.000352,25.026218,-0.4060,0.139,5.23175,0.00000							430.00,5.00653,25.012345,0.000336,25.026149,-0.6844,0.111,5.00653,0.00000
447.00,5.09115,25.013344,0.000381,25.024889,-1.2173,0.080,5.09115,0.00000							431.00,4.84369,25.011269,0.000368,25.024794,-1.3769,0.064,4.84369,0.00000							431.00,5.08478,25.009371,0.000370,25.024700,-1.4077,0.058,5.08478,0.00000							447.00,5.20734,25.012317,0.000349,25.026719,-0.4828,0.122,5.20734,0.00000							431.00,5.02961,25.013644,0.000356,25.026107,-0.4847,0.131,5.02961,0.00000							431.00,4.87105,25.011130,0.000347,25.025579,-0.6353,0.114,4.87105,0.00000							447.00,5.23584,25.015960,0.000349,25.026290,-0.4057,0.139,5.23584,0.00000							431.00,5.01721,25.012384,0.000338,25.026143,-0.6840,0.111,5.01721,0.00000
448.00,5.09262,25.013311,0.000381,25.024960,-1.2170,0.080,5.09262,0.00000							432.00,4.88311,25.011284,0.000371,25.024835,-1.3765,0.064,4.88311,0.00000							432.00,5.11682,25.009354,0.000377,25.024777,-1.4074,0.058,5.11682,0.00000							448.00,5.21183,25.012248,0.000349,25.026622,-0.4826,0.122,5.21183,0.00000							432.00,5.04351,25.013699,0.000355,25.026092,-0.4846,0.131,5.04351,0.00000							432.00,4.87785,25.011090,0.000351,25.025592,-0.6351,0.114,4.87785,0.00000							448.00,5.24062,25.016096,0.000346,25.026421,-0.4054,0.139,5.24062,0.00000							432.00,5.03594,25.012403,0.000341,25.026111,-0.6836,0.111,5.03594,0.00000
449.00,5.09296,25.013329,0.000381,25.024977,-1.2167,0.080,5.09296,0.00000							433.00,4.91814,25.011327,0.000370,25.024909,-1.3761,0.064,4.91814,0.00000							433.00,5.14750,25.009345,0.000376,25.024832,-1.4070,0.058,5.14750,0.00000							449.00,5.21468,25.012169,0.000349,25.026550,-0.4825,0.122,5.21468,0.00000							433.00,5.06725,25.013752,0.000358,25.026066,-0.4845,0.131,5.06725,0.00000							433.00,4.89712,25.011142,0.000352,25.025712,-0.6348,0.114,4.89712,0.00000							449.00,5.24336,25.016062,0.000348,25.026360,-0.4052,0.139,5.24336,0.00000							433.00,5.06447,25.012377,0.000341,25.025986,-0.6832,0.111,5.06447,0.00000
450.00,5.09405,25.013317,0.000378,25.025030,-1.2164,0.080,5.09405,0.00000							434.00,4.94686,25.011302,0.000374,25.024902,-1.3758,0.064,4.94686,0.00000							434.00,5.17401,25.009336,0.000370,25.024873,-1.4066,0.058,5.17401,0.00000							450.00,5.21501,25.011951,0.000349,25.026435,-0.4823,0.122,5.21501,0.00000							434.00,5.09519,25.013754,0.000353,25.026087,-0.4844,0.131,5.09519,0.00000							434.00,4.92661,25.011206,0.000352,25.025752,-0.6345,0.114,4.92661,0.00000							450.00,5.24425,25.016303,0.000348,25.026520,-0.4049,0.139,5.24425,0.00000							434.00,5.09549,25.012458,0.000342,25.025894,-0.6828,0.111,5.09549,0.00000
451.00,5.09543,25.013369,0.000377,25.025034,-1.2161,0.080,5.09543,0.00000							435.00,4.96848,25.011287,0.000373,25.024889,-1.3754,0.064,4.96848,0.00000							435.00,5.19378,25.009294,0.000371,25.024924,-1.4063,0.058,5.19378,0.00000							451.00,5.21507,25.012112,0.000347,25.026616,-0.4820,0.122,5.21507,0.00000							435.00,5.12678,25.013669,0.000354,25.025971,-0.4843,0.131,5.12678,0.00000							435.00,4.95927,25.011216,0.000355,25.025832,-0.6343,0.114,4.95927,0.00000							451.00,5.24442,25.016348,0.000345,25.026616,-0.4046,0.139,5.24442,0.00000							435.00,5.12510,25.012452,0.000340,25.025881,-0.6825,0.111,5.12510,0.00000
452.00,5.09759,25.013496,0.000374,25.025012,-1.2158,0.081,5.09759,0.00000							436.00,4.98588,25.011276,0.000374,25.024852,-1.3750,0.064,4.98588,0.00000							436.00,5.20944,25.009295,0.000373,25.024947,-1.4060,0.058,5.20944,0.00000							452.00,5.21388,25.011947,0.000346,25.026537,-0.4818,0.122,5.21388,0.00000							436.00,5.15296,25.013499,0.000357,25.025814,-0.4843,0.131,5.15296,0.00000							436.00,4.99076,25.011177,0.000354,25.025755,-0.6340,0.114,4.99076,0.00000							452.00,5.24305,25.016302,0.000350,25.026590,-0.4044,0.139,5.24305,0.00000							436.00,5.15067,25.012475,0.000341,25.026005,-0.6821,0.111,5.15067,0.00000
453.00,5.09810,25.013508,0.000377,25.024936,-1.2155,0.081,5.09810,0.00000							437.00,4.99979,25.011225,0.000375,25.024794,-1.3747,0.064,4.99979,0.00000							437.00,5.22041,25.009326,0.000375,25.024911,-1.4056,0.058,5.22041,0.00000							453.00,5.21272,25.012007,0.000346,25.026600,-0.4816,0.122,5.21272,0.00000							437.00,5.17583,25.013572,0.000357,25.025979,-0.4842,0.131,5.17583,0.00000							437.00,5.01698,25.011197,0.000353,25.025730,-0.6337,0.114,5.01698,0.00000							453.00,5.24027,25.016421,0.000353,25.026683,-0.4041,0.139,5.24027,0.00000							437.00,5.17050,25.012368,0.000343,25.025992,-0.6817,0.111,5.17050,0.00000
454.00,5.09921,25.013515,0.000376,25.024913,-1.2152,0.081,5.09921,0.00000							438.00,5.00974,25.011108,0.000374,25.024736,-1.3743,0.064,5.00974,0.00000							438.00,5.22851,25.009366,0.000369,25.024866,-1.4052,0.058,5.22851,0.00000							454.00,5.21176,25.012004,0.000347,25.026623,-0.4814,0.122,5.21176,0.00000							438.00,5.19428,25.013491,0.000352,25.025944,-0.4842,0.131,5.19428,0.00000							438.00,5.03934,25.011160,0.000349,25.025688,-0.6334,0.114,5.03934,0.00000							454.00,5.23979,25.016807,0.000357,25.027162,-0.4037,0.139,5.23979,0.00000							438.00,5.18672,25.012398,0.000344,25.026005,-0.6813,0.111,5.18672,0.00000
455.00,5.09918,25.013473,0.000379,25.024769,-1.2150,0.081,5.09918,0.00000							439.00,5.01775,25.011189,0.000372,25.024802,-1.3739,0.064,5.01775,0.00000							439.00,5.23458,25.009406,0.000372,25.024938,-1.4049,0.058,5.23458,0.00000							455.00,5.21212,25.012125,0.000349,25.026642,-0.4812,0.122,5.21212,0.00000							439.00,5.20948,25.013442,0.000355,25.025905,-0.4841,0.131,5.20948,0.00000							439.00,5.05742,25.011059,0.000350,25.025646,-0.6332,0.114,5.05742,0.00000							455.00,5.24117,25.016838,0.000362,25.027119,-0.4034,0.139,5.24117,0.00000							439.00,5.19929,25.012464,0.000341,25.026022,-0.6809,0.111,5.19929,0.00000
456.00,5.09875,25.013400,0.000379,25.024743,-1.2147,0.080,5.09875,0.00000							440.00,5.02532,25.011154,0.000375,25.024774,-1.3735,0.064,5.02532,0.00000							440.00,5.23927,25.009362,0.000369,25.024888,-1.4045,0.059,5.23927,0.00000							456.00,5.21320,25.011998,0.000347,25.026486,-0.4810,0.122,5.21320,0.00000							440.00,5.22117,25.013366,0.000351,25.025883,-0.4840,0.131,5.22117,0.00000							440.00,5.07119,25.011097,0.000349,25.025656,-0.6329,0.114,5.07119,0.00000							456.00,5.24278,25.016869,0.000365,25.027073,-0.4031,0.139,5.24278,0.00000							440.00,5.20855,25.012554,0.000344,25.026002,-0.6805,0.111,5.20855,0.00000
457.00,5.09796,25.013348,0.000375,25.024721,-1.2144,0.081,5.09796,0.00000							441.00,5.03062,25.011045,0.000373,25.024782,-1.3732,0.065,5.03062,0.00000							441.00,5.24262,25.009251,0.000366,25.024773,-1.4042,0.059,5.24262,0.00000							457.00,5.21448,25.012090,0.000349,25.026531,-0.4809,0.122,5.21448,0.00000							441.00,5.23142,25.013506,0.000350,25.025963,-0.4839,0.131,5.23142,0.00000							441.00,5.08183,25.011138,0.000347,25.025755,-0.6326,0.115,5.08183,0.00000							457.00,5.24535,25.016887,0.000363,25.027156,-0.4028,0.139,5.24535,0.00000							441.00,5.21594,25.012664,0.000350,25.025997,-0.6801,0.111,5.21594,0.00000
458.00,5.09797,25.013470,0.000372,25.024758,-1.2142,0.081,5.09797,0.00000							442.00,5.03600,25.010984,0.000369,25.024787,-1.3728,0.065,5.03600,0.00000							442.00,5.24544,25.009235,0.000365,25.024742,-1.4039,0.059,5.24544,0.00000							458.00,5.21626,25.012052,0.000349,25.026473,-0.4807,0.122,5.21626,0.00000							442.00,5.23906,25.013379,0.000349,25.025797,-0.4838,0.131,5.23906,0.00000							442.00,5.09085,25.011186,0.000346,25.025786,-0.6323,0.115,5.09085,0.00000							458.00,5.24924,25.016795,0.000361,25.027017,-0.4025,0.139,5.24924,0.00000							442.00,5.22259,25.012739,0.000351,25.025968,-0.6797,0.111,5.22259,0.00000
459.00,5.09821,25.013517,0.000371,25.024703,-1.2139,0.081,5.09821,0.00000							443.00,5.04121,25.010996,0.000365,25.024759,-1.3724,0.065,5.04121,0.00000							443.00,5.24765,25.009184,0.000370,25.024733,-1.4035,0.059,5.24765,0.00000							459.00,5.21847,25.012151,0.000351,25.026424,-0.4805,0.122,5.21847,0.00000							443.00,5.24687,25.013422,0.000350,25.025819,-0.4837,0.132,5.24687,0.00000							443.00,5.09919,25.011303,0.000350,25.025804,-0.6320,0.115,5.09919,0.00000							459.00,5.25255,25.016553,0.000356,25.026725,-0.4022,0.139,5.25255,0.00000							443.00,5.22778,25.012817,0.000352,25.026011,-0.6792,0.111,5.22778,0.00000
460.00,5.09910,25.013689,0.000371,25.024811,-1.2136,0.081,5.09910,0.00000							444.00,5.04450,25.010900,0.000363,25.024654,-1.3721,0.065,5.04450,0.00000							444.00,5.24914,25.009169,0.000370,25.024663,-1.4031,0.059,5.24914,0.00000							460.00,5.22075,25.012230,0.000350,25.026506,-0.4804,0.122,5.22075,0.00000							444.00,5.25276,25.013327,0.000350,25.025808,-0.4837,0.132,5.25276,0.00000							444.00,5.10566,25.011347,0.000354,25.025791,-0.6317,0.114,5.10566,0.00000							460.00,5.25520,25.016503,0.000358,25.026769,-0.4019,0.139,5.25520,0.00000							444.00,5.23224,25.012865,0.000352,25.026080,-0.6788,0.111,5.23224,0.00000
461.00,5.09918,25.013793,0.000377,25.024825,-1.2134,0.081,5.09918,0.00000							445.00,5.04666,25.010933,0.000364,25.024635,-1.3717,0.065,5.04666,0.00000							445.00,5.25136,25.009226,0.000372,25.024679,-1.4028,0.059,5.25136,0.00000							461.00,5.22308,25.012387,0.000348,25.026624,-0.4802,0.123,5.22308,0.00000							445.00,5.25830,25.013446,0.000349,25.025848,-0.4836,0.132,5.25830,0.00000							445.00,5.11153,25.011302,0.000359,25.025739,-0.6315,0.114,5.11153,0.00000							461.00,5.25835,25.016479,0.000357,25.026796,-0.4016,0.139,5.25835,0.00000							445.00,5.23623,25.012858,0.000352,25.026064,-0.6783,0.111,5.23623,0.00000
462.00,5.09918,25.013899,0.000383,25.024872,-1.2131,0.081,5.09918,0.00000							446.00,5.04801,25.011039,0.000365,25.024679,-1.3714,0.065,5.04801,0.00000							446.00,5.25409,25.009283,0.000372,25.024633,-1.4024,0.059,5.25409,0.00000							462.00,5.22594,25.012346,0.000353,25.026532,-0.4800,0.122,5.22594,0.00000							446.00,5.26347,25.013589,0.000352,25.025959,-0.4836,0.132,5.26347,0.00000							446.00,5.11751,25.011352,0.000362,25.025786,-0.6312,0.114,5.11751,0.00000							462.00,5.26216,25.016489,0.000360,25.026706,-0.4013,0.139,5.26216,0.00000							446.00,5.23973,25.012834,0.000349,25.026088,-0.6779,0.111,5.23973,0.00000
463.00,5.09868,25.013853,0.000384,25.024817,-1.2128,0.081,5.09868,0.00000							447.00,5.04865,25.011101,0.000365,25.024671,-1.3711,0.065,5.04865,0.00000							447.00,5.25656,25.009297,0.000373,25.024650,-1.4020,0.059,5.25656,0.00000							463.00,5.22901,25.012381,0.000351,25.026575,-0.4798,0.122,5.22901,0.00000							447.00,5.26873,25.013471,0.000352,25.025952,-0.4835,0.131,5.26873,0.00000							447.00,5.12267,25.011280,0.000364,25.025695,-0.6309,0.114,5.12267,0.00000							463.00,5.26564,25.016440,0.000360,25.026669,-0.4010,0.139,5.26564,0.00000							447.00,5.24263,25.012733,0.000350,25.026023,-0.6775,0.111,5.24263,0.00000
464.00,5.09819,25.013874,0.000384,25.024880,-1.2126,0.081,5.09819,0.00000							448.00,5.04977,25.011124,0.000371,25.024681,-1.3708,0.065,5.04977,0.00000							448.00,5.25832,25.009365,0.000375,25.024703,-1.4017,0.059,5.25832,0.00000							464.00,5.23211,25.012376,0.000351,25.026610,-0.4795,0.122,5.23211,0.00000							448.00,5.27315,25.012689,0.000351,25.025449,-0.4834,0.131,5.27315,0.00000							448.00,5.12645,25.011170,0.000366,25.025728,-0.6306,0.114,5.12645,0.00000							464.00,5.26760,25.016431,0.000364,25.026601,-0.4007,0.139,5.26760,0.00000							448.00,5.24550,25.012754,0.000354,25.026061,-0.6770,0.111,5.24550,0.00000
465.00,5.09823,25.013799,0.000381,25.024803,-1.2123,0.081,5.09823,0.00000							449.00,5.05151,25.011254,0.000371,25.024736,-1.3704,0.065,5.05151,0.00000							449.00,5.25937,25.009447,0.000379,25.024776,-1.4013,0.059,5.25937,0.00000							465.00,5.23530,25.012422,0.000355,25.026607,-0.4793,0.122,5.23530,0.00000							449.00,5.27688,25.012709,0.000351,25.025398,-0.4834,0.131,5.27688,0.00000							449.00,5.13033,25.011291,0.000358,25.025849,-0.6303,0.114,5.13033,0.00000							465.00,5.27051,25.016514,0.000360,25.026614,-0.4004,0.139,5.27051,0.00000							449.00,5.24904,25.012731,0.000361,25.026019,-0.6766,0.111,5.24904,0.00000
466.00,5.09907,25.013856,0.000374,25.024809,-1.2121,0.081,5.09907,0.00000							450.00,5.05232,25.011284,0.000367,25.024758,-1.3701,0.065,5.05232,0.00000							450.00,5.25984,25.009487,0.000378,25.024762,-1.4010,0.059,5.25984,0.00000							466.00,5.23916,25.012491,0.000361,25.026617,-0.4791,0.122,5.23916,0.00000							450.00,5.28041,25.012562,0.000350,25.025366,-0.4833,0.131,5.28041,0.00000							450.00,5.13426,25.011310,0.000354,25.025790,-0.6301,0.114,5.13426,0.00000							466.00,5.27288,25.016543,0.000356,25.026608,-0.4002,0.139,5.27288,0.00000							450.00,5.25101,25.012646,0.000362,25.026019,-0.6762,0.111,5.25101,0.00000
467.00,5.09990,25.013842,0.000374,25.024778,-1.2118,0.081,5.09990,0.00000							451.00,5.05378,25.011318,0.000363,25.024729,-1.3698,0.066,5.05378,0.00000							451.00,5.25998,25.009551,0.000373,25.024892,-1.4006,0.059,5.25998,0.00000							467.00,5.24246,25.012481,0.000354,25.026526,-0.4788,0.122,5.24246,0.00000							451.00,5.28376,25.012365,0.000350,25.025315,-0.4832,0.132,5.28376,0.00000							451.00,5.13648,25.011250,0.000351,25.025728,-0.6298,0.115,5.13648,0.00000							467.00,5.27547,25.016579,0.000355,25.026662,-0.3999,0.140,5.27547,0.00000							451.00,5.25364,25.012541,0.000359,25.025875,-0.6758,0.111,5.25364,0.00000
468.00,5.10103,25.013959,0.000370,25.024882,-1.2115,0.081,5.10103,0.00000							452.00,5.05620,25.011436,0.000361,25.024816,-1.3695,0.066,5.05620,0.00000							452.00,5.26028,25.009586,0.000366,25.024865,-1.4003,0.059,5.26028,0.00000							468.00,5.24525,25.012479,0.000354,25.026494,-0.4786,0.122,5.24525,0.00000							452.00,5.28494,25.012587,0.000352,25.025283,-0.4831,0.132,5.28494,0.00000							452.00,5.13799,25.011293,0.000349,25.025773,-0.6295,0.115,5.13799,0.00000							468.00,5.27879,25.016656,0.000355,25.026741,-0.3996,0.140,5.27879,0.00000							452.00,5.25538,25.012637,0.000357,25.025897,-0.6754,0.111,5.25538,0.00000
469.00,5.10099,25.014066,0.000372,25.024943,-1.2113,0.081,5.10099,0.00000							453.00,5.05771,25.011605,0.000358,25.024922,-1.3691,0.066,5.05771,0.00000							453.00,5.26008,25.009570,0.000363,25.024803,-1.4000,0.060,5.26008,0.00000							469.00,5.24768,25.012445,0.000353,25.026532,-0.4784,0.123,5.24768,0.00000							453.00,5.28514,25.012952,0.000352,25.025533,-0.4831,0.132,5.28514,0.00000							453.00,5.14064,25.011319,0.000350,25.025737,-0.6293,0.115,5.14064,0.00000							469.00,5.28173,25.016745,0.000356,25.026782,-0.3994,0.140,5.28173,0.00000							453.00,5.25693,25.012690,0.000354,25.025941,-0.6750,0.111,5.25693,0.00000
470.00,5.10156,25.014104,0.000373,25.025057,-1.2110,0.081,5.10156,0.00000							454.00,5.05817,25.011558,0.000358,25.024880,-1.3688,0.066,5.05817,0.00000							454.00,5.26083,25.009515,0.000360,25.024803,-1.3997,0.060,5.26083,0.00000							470.00,5.24954,25.012397,0.000347,25.026523,-0.4782,0.123,5.24954,0.00000							454.00,5.28684,25.013363,0.000354,25.025716,-0.4830,0.132,5.28684,0.00000							454.00,5.14190,25.011270,0.000353,25.025684,-0.6290,0.115,5.14190,0.00000							470.00,5.28200,25.016641,0.000353,25.026688,-0.3991,0.140,5.28200,0.00000							454.00,5.25738,25.012659,0.000350,25.025896,-0.6745,0.112,5.25738,0.00000
471.00,5.10149,25.014086,0.000377,25.025117,-1.2107,0.081,5.10149,0.00000							455.00,5.05922,25.011591,0.000359,25.024923,-1.3685,0.066,5.05922,0.00000							455.00,5.26099,25.009516,0.000358,25.024871,-1.3993,0.060,5.26099,0.00000							471.00,5.25045,25.012391,0.000343,25.026552,-0.4780,0.123,5.25045,0.00000							455.00,5.28710,25.013256,0.000357,25.025585,-0.4829,0.131,5.28710,0.00000							455.00,5.14129,25.011270,0.000355,25.025718,-0.6287,0.115,5.14129,0.00000							471.00,5.28358,25.016718,0.000357,25.026774,-0.3989,0.140,5.28358,0.00000							455.00,5.25895,25.012724,0.000350,25.025838,-0.6741,0.112,5.25895,0.00000
472.00,5.10129,25.014004,0.000376,25.025109,-1.2104,0.081,5.10129,0.00000							456.00,5.05980,25.011554,0.000363,25.025001,-1.3682,0.066,5.05980,0.00000							456.00,5.26154,25.009508,0.000367,25.024882,-1.3990,0.060,5.26154,0.00000							472.00,5.25113,25.012360,0.000344,25.026656,-0.4778,0.123,5.25113,0.00000							456.00,5.28785,25.013407,0.000356,25.025597,-0.4828,0.131,5.28785,0.00000							456.00,5.14272,25.011331,0.000354,25.025662,-0.6284,0.115,5.14272,0.00000							472.00,5.28450,25.016631,0.000356,25.026726,-0.3987,0.140,5.28450,0.00000							456.00,5.26071,25.012762,0.000351,25.025817,-0.6737,0.112,5.26071,0.00000
473.00,5.10124,25.013903,0.000378,25.025059,-1.2102,0.081,5.10124,0.00000							457.00,5.05861,25.011479,0.000368,25.024923,-1.3679,0.066,5.05861,0.00000							457.00,5.26052,25.009489,0.000372,25.024934,-1.3988,0.060,5.26052,0.00000							473.00,5.25239,25.012326,0.000347,25.026675,-0.4776,0.123,5.25239,0.00000							457.00,5.28904,25.013373,0.000351,25.025685,-0.4827,0.132,5.28904,0.00000							457.00,5.14408,25.011366,0.000359,25.025651,-0.6281,0.115,5.14408,0.00000							473.00,5.28566,25.016610,0.000358,25.026692,-0.3985,0.140,5.28566,0.00000							457.00,5.26162,25.012832,0.000353,25.025931,-0.6732,0.112,5.26162,0.00000
474.00,5.10211,25.013780,0.000376,25.025025,-1.2099,0.081,5.10211,0.00000							458.00,5.05798,25.011279,0.000370,25.024816,-1.3676,0.066,5.05798,0.00000							458.00,5.26096,25.009575,0.000379,25.024977,-1.3985,0.060,5.26096,0.00000							474.00,5.25381,25.012393,0.000350,25.026677,-0.4773,0.123,5.25381,0.00000							458.00,5.28997,25.013562,0.000352,25.025771,-0.4826,0.132,5.28997,0.00000							458.00,5.14417,25.011376,0.000356,25.025646,-0.6278,0.115,5.14417,0.00000							474.00,5.28705,25.016563,0.000353,25.026690,-0.3983,0.140,5.28705,0.00000							458.00,5.26310,25.012786,0.000357,25.025864,-0.6728,0.112,5.26310,0.00000
475.00,5.10155,25.013744,0.000379,25.024986,-1.2097,0.081,5.10155,0.00000							459.00,5.05796,25.011213,0.000369,25.024831,-1.3673,0.066,5.05796,0.00000							459.00,5.26212,25.009667,0.000379,25.024933,-1.3982,0.060,5.26212,0.00000							475.00,5.25588,25.012484,0.000349,25.026785,-0.4771,0.123,5.25588,0.00000							459.00,5.29031,25.012970,0.000352,25.025370,-0.4825,0.132,5.29031,0.00000							459.00,5.14485,25.011370,0.000360,25.025674,-0.6275,0.115,5.14485,0.00000							475.00,5.29012,25.016623,0.000353,25.026739,-0.3981,0.140,5.29012,0.00000							459.00,5.26388,25.012813,0.000357,25.025886,-0.6724,0.112,5.26388,0.00000
476.00,5.10239,25.013683,0.000376,25.024946,-1.2094,0.082,5.10239,0.00000							460.00,5.05785,25.011180,0.000369,25.024791,-1.3671,0.066,5.05785,0.00000							460.00,5.26270,25.009695,0.000383,25.024917,-1.3980,0.059,5.26270,0.00000							476.00,5.25745,25.012367,0.000350,25.026689,-0.4769,0.123,5.25745,0.00000							460.00,5.29102,25.013300,0.000350,25.025554,-0.4824,0.132,5.29102,0.00000							460.00,5.14655,25.011407,0.000358,25.025701,-0.6272,0.115,5.14655,0.00000							476.00,5.29182,25.016489,0.000354,25.026604,-0.3979,0.140,5.29182,0.00000							460.00,5.26298,25.012802,0.000358,25.025987,-0.6720,0.111,5.26298,0.00000
477.00,5.10312,25.013783,0.000372,25.025028,-1.2091,0.082,5.10312,0.00000							461.00,5.05699,25.011248,0.000372,25.024740,-1.3668,0.066,5.05699,0.00000							461.00,5.26281,25.009709,0.000382,25.024858,-1.3977,0.059,5.26281,0.00000							477.00,5.25867,25.012513,0.000351,25.026748,-0.4767,0.123,5.25867,0.00000							461.00,5.28976,25.013654,0.000350,25.025971,-0.4822,0.132,5.28976,0.00000							461.00,5.14713,25.011406,0.000362,25.025781,-0.6270,0.115,5.14713,0.00000							477.00,5.29316,25.016547,0.000353,25.026616,-0.3977,0.140,5.29316,0.00000							461.00,5.26261,25.012821,0.000355,25.026058,-0.6715,0.112,5.26261,0.00000
478.00,5.10288,25.013734,0.000375,25.024996,-1.2089,0.082,5.10288,0.00000							462.00,5.05772,25.011287,0.000370,25.024723,-1.3665,0.066,5.05772,0.00000							462.00,5.26308,25.009785,0.000382,25.024839,-1.3974,0.059,5.26308,0.00000							478.00,5.25883,25.012586,0.000346,25.026815,-0.4765,0.124,5.25883,0.00000							462.00,5.28996,25.014081,0.000358,25.026221,-0.4820,0.132,5.28996,0.00000							462.00,5.14789,25.011421,0.000361,25.025786,-0.6267,0.115,5.14789,0.00000							478.00,5.29530,25.016631,0.000346,25.026631,-0.3975,0.141,5.29530,0.00000							462.00,5.26325,25.012808,0.000354,25.026061,-0.6711,0.112,5.26325,0.00000
479.00,5.10336,25.013693,0.000375,25.024986,-1.2086,0.082,5.10336,0.00000							463.00,5.05846,25.011400,0.000369,25.024753,-1.3662,0.066,5.05846,0.00000							463.00,5.26352,25.009760,0.000378,25.024862,-1.3972,0.060,5.26352,0.00000							479.00,5.25956,25.012603,0.000348,25.026784,-0.4764,0.124,5.25956,0.00000							463.00,5.29052,25.014632,0.000361,25.026335,-0.4820,0.132,5.29052,0.00000							463.00,5.14841,25.011515,0.000360,25.025758,-0.6264,0.115,5.14841,0.00000							479.00,5.29788,25.016669,0.000343,25.026628,-0.3973,0.141,5.29788,0.00000							463.00,5.26231,25.012817,0.000344,25.026067,-0.6707,0.112,5.26231,0.00000
480.00,5.10381,25.013648,0.000375,25.024993,-1.2083,0.082,5.10381,0.00000							464.00,5.05904,25.011489,0.000370,25.024798,-1.3660,0.066,5.05904,0.00000							464.00,5.26287,25.009667,0.000380,25.024783,-1.3969,0.060,5.26287,0.00000							480.00,5.25889,25.012541,0.000352,25.026628,-0.4762,0.123,5.25889,0.00000							464.00,5.29056,25.014890,0.000357,25.026490,-0.4819,0.132,5.29056,0.00000							464.00,5.14945,25.011522,0.000352,25.025655,-0.6261,0.115,5.14945,0.00000							480.00,5.29923,25.016774,0.000346,25.026695,-0.3971,0.141,5.29923,0.00000							464.00,5.26264,25.012822,0.000346,25.026149,-0.6702,0.112,5.26264,0.00000
481.00,5.10337,25.013678,0.000377,25.024994,-1.2080,0.082,5.10337,0.00000							465.00,5.05903,25.011548,0.000370,25.024860,-1.3657,0.066,5.05903,0.00000							465.00,5.26295,25.009612,0.000375,25.024720,-1.3966,0.060,5.26295,0.00000							481.00,5.25896,25.012465,0.000353,25.026554,-0.4760,0.123,5.25896,0.00000							465.00,5.29063,25.014776,0.000354,25.026468,-0.4818,0.132,5.29063,0.00000							465.00,5.14985,25.011566,0.000351,25.025605,-0.6258,0.115,5.14985,0.00000							481.00,5.30128,25.016745,0.000350,25.026712,-0.3969,0.141,5.30128,0.00000							465.00,5.26385,25.012805,0.000345,25.026083,-0.6698,0.112,5.26385,0.00000
482.00,5.10299,25.013728,0.000380,25.024990,-1.2078,0.082,5.10299,0.00000							466.00,5.06004,25.011526,0.000368,25.024901,-1.3654,0.067,5.06004,0.00000							466.00,5.26332,25.009559,0.000373,25.024720,-1.3963,0.060,5.26332,0.00000							482.00,5.25927,25.012431,0.000354,25.026530,-0.4758,0.123,5.25927,0.00000							466.00,5.29207,25.014448,0.000352,25.026079,-0.4817,0.132,5.29207,0.00000							466.00,5.15029,25.011681,0.000350,25.025626,-0.6255,0.115,5.15029,0.00000							482.00,5.30376,25.016815,0.000352,25.026726,-0.3966,0.141,5.30376,0.00000							466.00,5.26278,25.012752,0.000350,25.026024,-0.6694,0.112,5.26278,0.00000
483.00,5.10374,25.013778,0.000378,25.024965,-1.2075,0.082,5.10374,0.00000							467.00,5.06006,25.011556,0.000367,25.024967,-1.3651,0.067,5.06006,0.00000							467.00,5.26373,25.009515,0.000371,25.024771,-1.3961,0.060,5.26373,0.00000							483.00,5.25960,25.012507,0.000356,25.026481,-0.4756,0.123,5.25960,0.00000							467.00,5.29351,25.014224,0.000348,25.025826,-0.4817,0.132,5.29351,0.00000							467.00,5.15094,25.011688,0.000346,25.025616,-0.6253,0.115,5.15094,0.00000							483.00,5.30417,25.016812,0.000358,25.026798,-0.3964,0.140,5.30417,0.00000							467.00,5.26267,25.012783,0.000351,25.026048,-0.6689,0.112,5.26267,0.00000
484.00,5.10300,25.013910,0.000379,25.025002,-1.2072,0.082,5.10300,0.00000							468.00,5.05982,25.011581,0.000368,25.024957,-1.3648,0.067,5.05982,0.00000							468.00,5.26395,25.009519,0.000371,25.024781,-1.3958,0.060,5.26395,0.00000							484.00,5.26021,25.012447,0.000351,25.026475,-0.4754,0.124,5.26021,0.00000							468.00,5.29386,25.013999,0.000346,25.025891,-0.4815,0.133,5.29386,0.00000							468.00,5.15176,25.011668,0.000344,25.025634,-0.6250,0.116,5.15176,0.00000							484.00,5.30337,25.016853,0.000362,25.026881,-0.3962,0.140,5.30337,0.00000							468.00,5.26378,25.012754,0.000355,25.026081,-0.6685,0.112,5.26378,0.00000
485.00,5.10242,25.013922,0.000376,25.024944,-1.2069,0.082,5.10242,0.00000							469.00,5.06039,25.011576,0.000370,25.024925,-1.3645,0.067,5.06039,0.00000							469.00,5.26334,25.009630,0.000373,25.024866,-1.3956,0.060,5.26334,0.00000							485.00,5.26133,25.012510,0.000353,25.026581,-0.4752,0.124,5.26133,0.00000							469.00,5.29390,25.013956,0.000349,25.025953,-0.4814,0.133,5.29390,0.00000							469.00,5.15194,25.011712,0.000348,25.025718,-0.6247,0.116,5.15194,0.00000							485.00,5.30233,25.016765,0.000361,25.026779,-0.3961,0.140,5.30233,0.00000							469.00,5.26382,25.012726,0.000355,25.026058,-0.6681,0.112,5.26382,0.00000
486.00,5.10191,25.014032,0.000375,25.025008,-1.2066,0.082,5.10191,0.00000							470.00,5.06151,25.011565,0.000369,25.024883,-1.3643,0.067,5.06151,0.00000							470.00,5.26244,25.009674,0.000375,25.024878,-1.3953,0.060,5.26244,0.00000							486.00,5.26207,25.012628,0.000352,25.026671,-0.4750,0.124,5.26207,0.00000							470.00,5.29445,25.014090,0.000353,25.025970,-0.4813,0.132,5.29445,0.00000							470.00,5.15313,25.011731,0.000348,25.025707,-0.6244,0.116,5.15313,0.00000							486.00,5.30016,25.016971,0.000355,25.026905,-0.3959,0.141,5.30016,0.00000							470.00,5.26399,25.012858,0.000356,25.026166,-0.6677,0.112,5.26399,0.00000
487.00,5.10134,25.013964,0.000377,25.024922,-1.2063,0.082,5.10134,0.00000							471.00,5.06099,25.011590,0.000369,25.024875,-1.3640,0.067,5.06099,0.00000							471.00,5.26189,25.009723,0.000377,25.024894,-1.3950,0.060,5.26189,0.00000							487.00,5.26319,25.012736,0.000350,25.026754,-0.4748,0.124,5.26319,0.00000							471.00,5.29421,25.014099,0.000360,25.025929,-0.4812,0.132,5.29421,0.00000							471.00,5.15320,25.011611,0.000347,25.025670,-0.6241,0.116,5.15320,0.00000							487.00,5.29926,25.016941,0.000356,25.026880,-0.3957,0.141,5.29926,0.00000							471.00,5.26433,25.012936,0.000351,25.026178,-0.6673,0.112,5.26433,0.00000
488.00,5.10128,25.013997,0.000376,25.024955,-1.2060,0.082,5.10128,0.00000							472.00,5.06112,25.011539,0.000369,25.024818,-1.3637,0.067,5.06112,0.00000							472.00,5.26256,25.009804,0.000371,25.024873,-1.3947,0.061,5.26256,0.00000							488.00,5.26395,25.012786,0.000354,25.026837,-0.4746,0.124,5.26395,0.00000							472.00,5.29398,25.014060,0.000361,25.025934,-0.4811,0.132,5.29398,0.00000							472.00,5.15270,25.011615,0.000348,25.025728,-0.6238,0.116,5.15270,0.00000							488.00,5.29907,25.016945,0.000356,25.026808,-0.3955,0.141,5.29907,0.00000							472.00,5.26510,25.012918,0.000351,25.026083,-0.6669,0.112,5.26510,0.00000
489.00,5.10205,25.014005,0.000372,25.024907,-1.2058,0.083,5.10205,0.00000							473.00,5.06173,25.011567,0.000366,25.024901,-1.3634,0.067,5.06173,0.00000							473.00,5.26299,25.009856,0.000371,25.024865,-1.3944,0.061,5.26299,0.00000							489.00,5.26425,25.012791,0.000356,25.026797,-0.4744,0.124,5.26425,0.00000							473.00,5.29278,25.014183,0.000361,25.026172,-0.4810,0.132,5.29278,0.00000							473.00,5.15265,25.011587,0.000351,25.025699,-0.6235,0.116,5.15265,0.00000							489.00,5.29881,25.016960,0.000351,25.026722,-0.3953,0.141,5.29881,0.00000							473.00,5.26562,25.012980,0.000352,25.026028,-0.6665,0.112,5.26562,0.00000
490.00,5.10227,25.014106,0.000373,25.024929,-1.2054,0.083,5.10227,0.00000							474.00,5.06182,25.011580,0.000364,25.024923,-1.3632,0.067,5.06182,0.00000							474.00,5.26431,25.009821,0.000369,25.024784,-1.3941,0.061,5.26431,0.00000							490.00,5.26450,25.012800,0.000355,25.026844,-0.4742,0.124,5.26450,0.00000							474.00,5.29307,25.014144,0.000357,25.026183,-0.4808,0.132,5.29307,0.00000							474.00,5.15364,25.011575,0.000352,25.025713,-0.6233,0.116,5.15364,0.00000							490.00,5.30021,25.016932,0.000354,25.026731,-0.3951,0.141,5.30021,0.00000							474.00,5.26639,25.013020,0.000350,25.025950,-0.6661,0.112,5.26639,0.00000
491.00,5.10246,25.014070,0.000371,25.024803,-1.2051,0.083,5.10246,0.00000							475.00,5.06169,25.011598,0.000368,25.025007,-1.3629,0.067,5.06169,0.00000							475.00,5.26559,25.009909,0.000366,25.024795,-1.3939,0.061,5.26559,0.00000							491.00,5.26523,25.012732,0.000354,25.026792,-0.4740,0.124,5.26523,0.00000							475.00,5.29207,25.014243,0.000359,25.026215,-0.4807,0.132,5.29207,0.00000							475.00,5.15364,25.011579,0.000352,25.025784,-0.6230,0.116,5.15364,0.00000							491.00,5.30247,25.016824,0.000357,25.026652,-0.3949,0.141,5.30247,0.00000							475.00,5.26667,25.012968,0.000346,25.025835,-0.6657,0.112,5.26667,0.00000
492.00,5.10246,25.014117,0.000371,25.024792,-1.2048,0.083,5.10246,0.00000							476.00,5.06182,25.011556,0.000366,25.025000,-1.3626,0.067,5.06182,0.00000							476.00,5.26574,25.009978,0.000364,25.024785,-1.3936,0.061,5.26574,0.00000							492.00,5.26524,25.012640,0.000354,25.026751,-0.4738,0.124,5.26524,0.00000							476.00,5.29262,25.014092,0.000352,25.026066,-0.4806,0.132,5.29262,0.00000							476.00,5.15362,25.011683,0.000352,25.025881,-0.6227,0.116,5.15362,0.00000							492.00,5.30289,25.016770,0.000352,25.026645,-0.3947,0.141,5.30289,0.00000							476.00,5.26696,25.012964,0.000343,25.025897,-0.6653,0.112,5.26696,0.00000
493.00,5.10179,25.014099,0.000371,25.024750,-1.2045,0.083,5.10179,0.00000							477.00,5.06207,25.011616,0.000369,25.025061,-1.3624,0.067,5.06207,0.00000							477.00,5.26508,25.009969,0.000370,25.024760,-1.3934,0.061,5.26508,0.00000							493.00,5.26612,25.012545,0.000350,25.026617,-0.4736,0.124,5.26612,0.00000							477.00,5.29263,25.014051,0.000349,25.026088,-0.4805,0.133,5.29263,0.00000							477.00,5.15354,25.011804,0.000356,25.025885,-0.6224,0.116,5.15354,0.00000							493.00,5.30298,25.016624,0.000349,25.026612,-0.3945,0.141,5.30298,0.00000							477.00,5.26572,25.012983,0.000341,25.025940,-0.6649,0.113,5.26572,0.00000
494.00,5.10052,25.014153,0.000373,25.024819,-1.2042,0.083,5.10052,0.00000							478.00,5.06192,25.011538,0.000375,25.024979,-1.3621,0.067,5.06192,0.00000							478.00,5.26422,25.009963,0.000371,25.024802,-1.3931,0.061,5.26422,0.00000							494.00,5.26591,25.012657,0.000353,25.026664,-0.4734,0.124,5.26591,0.00000							478.00,5.29380,25.013970,0.000346,25.025831,-0.4804,0.133,5.29380,0.00000							478.00,5.15310,25.011884,0.000352,25.025908,-0.6221,0.116,5.15310,0.00000							494.00,5.30473,25.016509,0.000356,25.026634,-0.3943,0.141,5.30473,0.00000							478.00,5.26486,25.012923,0.000345,25.025890,-0.6645,0.113,5.26486,0.00000
495.00,5.10046,25.014199,0.000375,25.024890,-1.2039,0.083,5.10046,0.00000							479.00,5.06194,25.011553,0.000379,25.024961,-1.3618,0.067,5.06194,0.00000							479.00,5.26415,25.010068,0.000373,25.024940,-1.3928,0.061,5.26415,0.00000							495.00,5.26598,25.012606,0.000350,25.026530,-0.4732,0.124,5.26598,0.00000							479.00,5.29375,25.014178,0.000347,25.025947,-0.4802,0.133,5.29375,0.00000							479.00,5.15239,25.011880,0.000352,25.025933,-0.6218,0.116,5.15239,0.00000							495.00,5.30548,25.016488,0.000352,25.026658,-0.3941,0.141,5.30548,0.00000							479.00,5.26530,25.012987,0.000347,25.025928,-0.6641,0.113,5.26530,0.00000
496.00,5.10123,25.014267,0.000380,25.025055,-1.2035,0.083,5.10123,0.00000							480.00,5.06125,25.011576,0.000379,25.024904,-1.3615,0.067,5.06125,0.00000							480.00,5.26435,25.010020,0.000374,25.024947,-1.3925,0.061,5.26435,0.00000							496.00,5.26566,25.012717,0.000354,25.026591,-0.4730,0.124,5.26566,0.00000							480.00,5.29497,25.014053,0.000348,25.025958,-0.4801,0.133,5.29497,0.00000							480.00,5.15202,25.011832,0.000356,25.025922,-0.6215,0.116,5.15202,0.00000							496.00,5.30555,25.016509,0.000350,25.026652,-0.3938,0.141,5.30555,0.00000							480.00,5.26522,25.013006,0.000350,25.025961,-0.6638,0.113,5.26522,0.00000
497.00,5.10222,25.014327,0.000377,25.025158,-1.2032,0.083,5.10222,0.00000							481.00,5.06108,25.011649,0.000380,25.024878,-1.3612,0.067,5.06108,0.00000							481.00,5.26439,25.010006,0.000375,25.025011,-1.3922,0.061,5.26439,0.00000							497.00,5.26546,25.012677,0.000354,25.026504,-0.4728,0.124,5.26546,0.00000							481.00,5.29462,25.014124,0.000354,25.026060,-0.4800,0.133,5.29462,0.00000							481.00,5.15251,25.011710,0.000354,25.025755,-0.6212,0.116,5.15251,0.00000							497.00,5.30608,25.016584,0.000353,25.026758,-0.3936,0.141,5.30608,0.00000							481.00,5.26538,25.012997,0.000360,25.025932,-0.6634,0.112,5.26538,0.00000
498.00,5.10291,25.014415,0.000374,25.025250,-1.2029,0.083,5.10291,0.00000							482.00,5.06009,25.011710,0.000379,25.024844,-1.3608,0.067,5.06009,0.00000							482.00,5.26447,25.009940,0.000377,25.024988,-1.3919,0.061,5.26447,0.00000							498.00,5.26473,25.012692,0.000360,25.026545,-0.4725,0.124,5.26473,0.00000							482.00,5.29377,25.014089,0.000357,25.026084,-0.4799,0.133,5.29377,0.00000							482.00,5.15291,25.011604,0.000351,25.025697,-0.6209,0.116,5.15291,0.00000							498.00,5.30549,25.016651,0.000355,25.026819,-0.3934,0.141,5.30549,0.00000							482.00,5.26512,25.013021,0.000360,25.025993,-0.6631,0.112,5.26512,0.00000
499.00,5.10371,25.014349,0.000377,25.025168,-1.2026,0.083,5.10371,0.00000							483.00,5.06020,25.011825,0.000378,25.024826,-1.3605,0.067,5.06020,0.00000							483.00,5.26409,25.009959,0.000381,25.024934,-1.3916,0.061,5.26409,0.00000							499.00,5.26470,25.012570,0.000361,25.026586,-0.4723,0.124,5.26470,0.00000							483.00,5.29388,25.014019,0.000357,25.026082,-0.4798,0.133,5.29388,0.00000							483.00,5.15335,25.011633,0.000350,25.025660,-0.6205,0.116,5.15335,0.00000							499.00,5.30357,25.016730,0.000352,25.026798,-0.3932,0.141,5.30357,0.00000							483.00,5.26497,25.013026,0.000355,25.026060,-0.6627,0.112,5.26497,0.00000
500.00,5.10397,25.014272,0.000376,25.025046,-1.2023,0.083,5.10397,0.00000							484.00,5.05965,25.011878,0.000372,25.024904,-1.3602,0.068,5.05965,0.00000							484.00,5.26312,25.009868,0.000382,25.024865,-1.3914,0.061,5.26312,0.00000							500.00,5.26502,25.012568,0.000366,25.026632,-0.4721,0.124,5.26502,0.00000							484.00,5.29356,25.014088,0.000358,25.026029,-0.4798,0.133,5.29356,0.00000							484.00,5.15348,25.011601,0.000351,25.025512,-0.6202,0.116,5.15348,0.00000							500.00,5.30232,25.016763,0.000357,25.026771,-0.3930,0.141,5.30232,0.00000							484.00,5.26402,25.013024,0.000358,25.026079,-0.6624,0.112,5.26402,0.00000
501.00,5.10331,25.014169,0.000374,25.024928,-1.2020,0.083,5.10331,0.00000							485.00,5.06072,25.011912,0.000371,25.024917,-1.3598,0.068,5.06072,0.00000							485.00,5.26265,25.009975,0.000385,25.024868,-1.3911,0.061,5.26265,0.00000							501.00,5.26383,25.012563,0.000368,25.026639,-0.4719,0.124,5.26383,0.00000							485.00,5.29358,25.014072,0.000358,25.025925,-0.4797,0.133,5.29358,0.00000							485.00,5.15307,25.011679,0.000349,25.025511,-0.6199,0.117,5.15307,0.00000							501.00,5.30198,25.016821,0.000359,25.026772,-0.3928,0.141,5.30198,0.00000							485.00,5.26379,25.012994,0.000354,25.026085,-0.6620,0.113,5.26379,0.00000
502.00,5.10229,25.014076,0.000380,25.024854,-1.2018,0.083,5.10229,0.00000							486.00,5.06203,25.011929,0.000371,25.024913,-1.3595,0.068,5.06203,0.00000							486.00,5.26250,25.010117,0.000380,25.024891,-1.3907,0.061,5.26250,0.00000							502.00,5.26524,25.012598,0.000371,25.026667,-0.4717,0.124,5.26524,0.00000							486.00,5.29339,25.014180,0.000356,25.025976,-0.4795,0.133,5.29339,0.00000							486.00,5.15310,25.011806,0.000350,25.025572,-0.6197,0.117,5.15310,0.00000							502.00,5.30195,25.016800,0.000360,25.026614,-0.3926,0.141,5.30195,0.00000							486.00,5.26405,25.012993,0.000348,25.026056,-0.6617,0.113,5.26405,0.00000
503.00,5.10136,25.014085,0.000380,25.024831,-1.2015,0.083,5.10136,0.00000							487.00,5.06349,25.011929,0.000371,25.024929,-1.3592,0.068,5.06349,0.00000							487.00,5.26312,25.010273,0.000375,25.024925,-1.3904,0.061,5.26312,0.00000							503.00,5.26568,25.012490,0.000372,25.026605,-0.4715,0.123,5.26568,0.00000							487.00,5.29360,25.014256,0.000359,25.025881,-0.4794,0.133,5.29360,0.00000							487.00,5.15291,25.011903,0.000348,25.025706,-0.6194,0.117,5.15291,0.00000							503.00,5.30283,25.016858,0.000360,25.026549,-0.3924,0.141,5.30283,0.00000							487.00,5.26516,25.012920,0.000347,25.025943,-0.6614,0.113,5.26516,0.00000
504.00,5.10147,25.014088,0.000380,25.024812,-1.2013,0.083,5.10147,0.00000							488.00,5.06347,25.011974,0.000371,25.024963,-1.3589,0.068,5.06347,0.00000							488.00,5.26411,25.010247,0.000371,25.024828,-1.3901,0.062,5.26411,0.00000							504.00,5.26617,25.012502,0.000370,25.026580,-0.4713,0.123,5.26617,0.00000							488.00,5.29331,25.014379,0.000357,25.025895,-0.4793,0.133,5.29331,0.00000							488.00,5.15230,25.012003,0.000357,25.025906,-0.6191,0.116,5.15230,0.00000							504.00,5.30432,25.016672,0.000361,25.026481,-0.3922,0.141,5.30432,0.00000							488.00,5.26572,25.012984,0.000351,25.025999,-0.6610,0.113,5.26572,0.00000
505.00,5.10226,25.014209,0.000379,25.024944,-1.2010,0.083,5.10226,0.00000							489.00,5.06420,25.011952,0.000377,25.024904,-1.3586,0.068,5.06420,0.00000							489.00,5.26436,25.010323,0.000364,25.024823,-1.3898,0.062,5.26436,0.00000							505.00,5.26648,25.012593,0.000366,25.026713,-0.4710,0.124,5.26648,0.00000							489.00,5.29370,25.014412,0.000357,25.025896,-0.4792,0.133,5.29370,0.00000							489.00,5.15177,25.012073,0.000360,25.026006,-0.6188,0.116,5.15177,0.00000							505.00,5.30479,25.016602,0.000357,25.026506,-0.3921,0.141,5.30479,0.00000							489.00,5.26498,25.012994,0.000345,25.026051,-0.6607,0.113,5.26498,0.00000
506.00,5.10246,25.014292,0.000379,25.024944,-1.2007,0.083,5.10246,0.00000							490.00,5.06354,25.011917,0.000379,25.024899,-1.3583,0.068,5.06354,0.00000							490.00,5.26424,25.010275,0.000364,25.024821,-1.3895,0.062,5.26424,0.00000							506.00,5.26855,25.012508,0.000369,25.026698,-0.4708,0.124,5.26855,0.00000							490.00,5.29335,25.014492,0.000356,25.025920,-0.4791,0.133,5.29335,0.00000							490.00,5.15202,25.012113,0.000360,25.026017,-0.6185,0.116,5.15202,0.00000							506.00,5.30451,25.016527,0.000355,25.026503,-0.3919,0.141,5.30451,0.00000							490.00,5.26534,25.012956,0.000347,25.026012,-0.6604,0.113,5.26534,0.00000
507.00,5.10276,25.014314,0.000374,25.024932,-1.2005,0.084,5.10276,0.00000							491.00,5.06339,25.011919,0.000382,25.024997,-1.3580,0.068,5.06339,0.00000							491.00,5.26454,25.010265,0.000366,25.024854,-1.3892,0.062,5.26454,0.00000							507.00,5.26845,25.012465,0.000367,25.026744,-0.4706,0.124,5.26845,0.00000							491.00,5.29265,25.014401,0.000354,25.025854,-0.4790,0.133,5.29265,0.00000							491.00,5.15230,25.012122,0.000358,25.026032,-0.6182,0.116,5.15230,0.00000							507.00,5.30296,25.016459,0.000352,25.026529,-0.3917,0.141,5.30296,0.00000							491.00,5.26604,25.012927,0.000349,25.025988,-0.6601,0.113,5.26604,0.00000
508.00,5.10253,25.014290,0.000379,25.024930,-1.2002,0.084,5.10253,0.00000							492.00,5.06315,25.011857,0.000381,25.025012,-1.3577,0.068,5.06315,0.00000							492.00,5.26375,25.010205,0.000367,25.024876,-1.3889,0.062,5.26375,0.00000							508.00,5.26951,25.012596,0.000362,25.026853,-0.4703,0.124,5.26951,0.00000							492.00,5.29267,25.014368,0.000351,25.025944,-0.4789,0.133,5.29267,0.00000							492.00,5.15301,25.012065,0.000361,25.025880,-0.6179,0.116,5.15301,0.00000							508.00,5.30244,25.016416,0.000352,25.026636,-0.3915,0.141,5.30244,0.00000							492.00,5.26561,25.012997,0.000351,25.026021,-0.6598,0.113,5.26561,0.00000
509.00,5.10274,25.014367,0.000379,25.025017,-1.2000,0.084,5.10274,0.00000							493.00,5.06342,25.011791,0.000381,25.025062,-1.3574,0.068,5.06342,0.00000							493.00,5.26290,25.010194,0.000366,25.024946,-1.3886,0.062,5.26290,0.00000							509.00,5.26916,25.012621,0.000364,25.026833,-0.4701,0.124,5.26916,0.00000							493.00,5.29227,25.014270,0.000352,25.025882,-0.4788,0.133,5.29227,0.00000							493.00,5.15362,25.012026,0.000355,25.025755,-0.6176,0.117,5.15362,0.00000							509.00,5.30278,25.016587,0.000352,25.026782,-0.3913,0.142,5.30278,0.00000							493.00,5.26455,25.012965,0.000350,25.025981,-0.6595,0.113,5.26455,0.00000
510.00,5.10230,25.014343,0.000382,25.024966,-1.1997,0.084,5.10230,0.00000							494.00,5.06314,25.011867,0.000378,25.025097,-1.3571,0.068,5.06314,0.00000							494.00,5.26304,25.010094,0.000373,25.024969,-1.3882,0.062,5.26304,0.00000							510.00,5.26859,25.012485,0.000366,25.026730,-0.4698,0.124,5.26859,0.00000							494.00,5.29135,25.014195,0.000350,25.025891,-0.4787,0.134,5.29135,0.00000							494.00,5.15314,25.012020,0.000349,25.025714,-0.6173,0.117,5.15314,0.00000							510.00,5.30405,25.016715,0.000356,25.026906,-0.3911,0.141,5.30405,0.00000							494.00,5.26567,25.012952,0.000351,25.026029,-0.6592,0.114,5.26567,0.00000
511.00,5.10258,25.014323,0.000383,25.024926,-1.1995,0.083,5.10258,0.00000							495.00,5.06313,25.011862,0.000376,25.025047,-1.3567,0.068,5.06313,0.00000							495.00,5.26345,25.009993,0.000368,25.024894,-1.3879,0.062,5.26345,0.00000							511.00,5.26844,25.012349,0.000359,25.026603,-0.4696,0.124,5.26844,0.00000							495.00,5.29071,25.014104,0.000347,25.025881,-0.4786,0.134,5.29071,0.00000							495.00,5.15366,25.011913,0.000348,25.025663,-0.6169,0.117,5.15366,0.00000							511.00,5.30470,25.016918,0.000359,25.027084,-0.3909,0.141,5.30470,0.00000							495.00,5.26584,25.013049,0.000355,25.026056,-0.6589,0.113,5.26584,0.00000
512.00,5.10326,25.014323,0.000384,25.024876,-1.1992,0.083,5.10326,0.00000							496.00,5.06252,25.011817,0.000372,25.024912,-1.3564,0.069,5.06252,0.00000							496.00,5.26405,25.009864,0.000366,25.024754,-1.3876,0.062,5.26405,0.00000							512.00,5.26762,25.012351,0.000359,25.026591,-0.4693,0.124,5.26762,0.00000							496.00,5.29119,25.014123,0.000343,25.025882,-0.4786,0.134,5.29119,0.00000							496.00,5.15363,25.011865,0.000349,25.025662,-0.6166,0.117,5.15363,0.00000							512.00,5.30599,25.016966,0.000363,25.027087,-0.3907,0.141,5.30599,0.00000							496.00,5.26543,25.013159,0.000354,25.026128,-0.6586,0.114,5.26543,0.00000
513.00,5.10412,25.014338,0.000383,25.024910,-1.1989,0.083,5.10412,0.00000							497.00,5.06281,25.011884,0.000375,25.024889,-1.3560,0.069,5.06281,0.00000							497.00,5.26489,25.009765,0.000365,25.024661,-1.3873,0.062,5.26489,0.00000							513.00,5.26644,25.012176,0.000361,25.026470,-0.4691,0.124,5.26644,0.00000							497.00,5.29103,25.014196,0.000344,25.025875,-0.4785,0.134,5.29103,0.00000							497.00,5.15384,25.011864,0.000353,25.025774,-0.6163,0.117,5.15384,0.00000							513.00,5.30632,25.017016,0.000363,25.027017,-0.3905,0.141,5.30632,0.00000							497.00,5.26606,25.013157,0.000354,25.026099,-0.6583,0.114,5.26606,0.00000
514.00,5.10331,25.014273,0.000381,25.024887,-1.1987,0.084,5.10331,0.00000							498.00,5.06208,25.011942,0.000373,25.024859,-1.3557,0.069,5.06208,0.00000							498.00,5.26554,25.009830,0.000366,25.024640,-1.3870,0.062,5.26554,0.00000							514.00,5.26625,25.012070,0.000362,25.026467,-0.4688,0.124,5.26625,0.00000							498.00,5.29128,25.014255,0.000345,25.025918,-0.4783,0.134,5.29128,0.00000							498.00,5.15383,25.011773,0.000353,25.025786,-0.6160,0.117,5.15383,0.00000							514.00,5.30593,25.017000,0.000362,25.026918,-0.3903,0.141,5.30593,0.00000							498.00,5.26661,25.013165,0.000353,25.026069,-0.6581,0.114,5.26661,0.00000
515.00,5.10317,25.014201,0.000382,25.024871,-1.1984,0.084,5.10317,0.00000							499.00,5.06253,25.011903,0.000373,25.024821,-1.3553,0.069,5.06253,0.00000							499.00,5.26594,25.009897,0.000365,25.024601,-1.3866,0.062,5.26594,0.00000							515.00,5.26690,25.012141,0.000359,25.026440,-0.4686,0.124,5.26690,0.00000							499.00,5.29251,25.014319,0.000348,25.025882,-0.4782,0.134,5.29251,0.00000							499.00,5.15513,25.011729,0.000357,25.025776,-0.6157,0.117,5.15513,0.00000							515.00,5.30491,25.016903,0.000354,25.026703,-0.3902,0.141,5.30491,0.00000							499.00,5.26576,25.013116,0.000351,25.025948,-0.6578,0.114,5.26576,0.00000
516.00,5.10288,25.014218,0.000381,25.024941,-1.1981,0.084,5.10288,0.00000							500.00,5.06291,25.011901,0.000372,25.024869,-1.3550,0.069,5.06291,0.00000							500.00,5.26579,25.010017,0.000370,25.024663,-1.3863,0.062,5.26579,0.00000							516.00,5.26705,25.012311,0.000360,25.026574,-0.4683,0.124,5.26705,0.00000							500.00,5.29386,25.014340,0.000349,25.025898,-0.4781,0.134,5.29386,0.00000							500.00,5.15500,25.011836,0.000358,25.025779,-0.6154,0.117,5.15500,0.00000							516.00,5.30554,25.016732,0.000346,25.026505,-0.3901,0.142,5.30554,0.00000							500.00,5.26463,25.013091,0.000351,25.025988,-0.6575,0.114,5.26463,0.00000
517.00,5.10333,25.014232,0.000382,25.025005,-1.1979,0.084,5.10333,0.00000							501.00,5.06424,25.011971,0.000375,25.024969,-1.3546,0.069,5.06424,0.00000							501.00,5.26479,25.010122,0.000373,25.024755,-1.3860,0.062,5.26479,0.00000							517.00,5.26747,25.012306,0.000362,25.026527,-0.4681,0.124,5.26747,0.00000							501.00,5.29471,25.014322,0.000349,25.025924,-0.4780,0.134,5.29471,0.00000							501.00,5.15497,25.011960,0.000356,25.025864,-0.6151,0.117,5.15497,0.00000							517.00,5.30579,25.016901,0.000349,25.026637,-0.3900,0.142,5.30579,0.00000							501.00,5.26458,25.013114,0.000352,25.026013,-0.6572,0.114,5.26458,0.00000
518.00,5.10416,25.014229,0.000380,25.024961,-1.1976,0.084,5.10416,0.00000							502.00,5.06359,25.011939,0.000372,25.025010,-1.3543,0.069,5.06359,0.00000							502.00,5.26430,25.010235,0.000375,25.024780,-1.3857,0.062,5.26430,0.00000							518.00,5.26797,25.012421,0.000361,25.026555,-0.4679,0.124,5.26797,0.00000							502.00,5.29502,25.014280,0.000348,25.025911,-0.4778,0.134,5.29502,0.00000							502.00,5.15582,25.012028,0.000352,25.025827,-0.6148,0.117,5.15582,0.00000							518.00,5.30607,25.017048,0.000347,25.026733,-0.3898,0.142,5.30607,0.00000							502.00,5.26559,25.013183,0.000352,25.026094,-0.6569,0.114,5.26559,0.00000
519.00,5.10463,25.014241,0.000380,25.024841,-1.1973,0.084,5.10463,0.00000							503.00,5.06338,25.011902,0.000376,25.025062,-1.3539,0.069,5.06338,0.00000							503.00,5.26472,25.010281,0.000375,25.024849,-1.3853,0.062,5.26472,0.00000							519.00,5.26844,25.012522,0.000353,25.026477,-0.4676,0.124,5.26844,0.00000							503.00,5.29527,25.014196,0.000350,25.025888,-0.4777,0.134,5.29527,0.00000							503.00,5.15600,25.012072,0.000352,25.025793,-0.6145,0.118,5.15600,0.00000							519.00,5.30651,25.017163,0.000346,25.026829,-0.3897,0.142,5.30651,0.00000							503.00,5.26531,25.013219,0.000357,25.026075,-0.6566,0.114,5.26531,0.00000
520.00,5.10507,25.014217,0.000373,25.024784,-1.1971,0.084,5.10507,0.00000							504.00,5.06257,25.011822,0.000378,25.025027,-1.3536,0.069,5.06257,0.00000							504.00,5.26384,25.010242,0.000379,25.024921,-1.3850,0.062,5.26384,0.00000							520.00,5.26847,25.012535,0.000354,25.026455,-0.4674,0.124,5.26847,0.00000							504.00,5.29416,25.014151,0.000348,25.025967,-0.4776,0.134,5.29416,0.00000							504.00,5.15612,25.012112,0.000348,25.025779,-0.6142,0.118,5.15612,0.00000							520.00,5.30729,25.017219,0.000351,25.026867,-0.3895,0.142,5.30729,0.00000							504.00,5.26519,25.013330,0.000359,25.026098,-0.6563,0.114,5.26519,0.00000
521.00,5.10519,25.014215,0.000373,25.024783,-1.1968,0.084,5.10519,0.00000							505.00,5.06197,25.011967,0.000379,25.025039,-1.3533,0.069,5.06197,0.00000							505.00,5.26265,25.010202,0.000378,25.024920,-1.3847,0.062,5.26265,0.00000							521.00,5.26887,25.012529,0.000355,25.026365,-0.4671,0.124,5.26887,0.00000							505.00,5.29223,25.014307,0.000350,25.026097,-0.4775,0.134,5.29223,0.00000							505.00,5.15616,25.012115,0.000348,25.025844,-0.6139,0.118,5.15616,0.00000							521.00,5.30674,25.017326,0.000358,25.026964,-0.3894,0.142,5.30674,0.00000							505.00,5.26574,25.013312,0.000360,25.026075,-0.6561,0.114,5.26574,0.00000
522.00,5.10431,25.014294,0.000370,25.024812,-1.1966,0.085,5.10431,0.00000							506.00,5.06115,25.011979,0.000381,25.024967,-1.3529,0.069,5.06115,0.00000							506.00,5.26291,25.010160,0.000379,25.024852,-1.3844,0.062,5.26291,0.00000							522.00,5.26938,25.012674,0.000352,25.026422,-0.4669,0.124,5.26938,0.00000							506.00,5.29050,25.014329,0.000355,25.026071,-0.4774,0.134,5.29050,0.00000							506.00,5.15605,25.011994,0.000346,25.025710,-0.6136,0.118,5.15605,0.00000							522.00,5.30553,25.017259,0.000351,25.026858,-0.3893,0.142,5.30553,0.00000							506.00,5.26614,25.013271,0.000359,25.026091,-0.6558,0.114,5.26614,0.00000
523.00,5.10326,25.014306,0.000373,25.024860,-1.1964,0.084,5.10326,0.00000							507.00,5.06106,25.012040,0.000385,25.024943,-1.3526,0.069,5.06106,0.00000							507.00,5.26337,25.010121,0.000375,25.024819,-1.3841,0.062,5.26337,0.00000							523.00,5.26899,25.012768,0.000350,25.026532,-0.4666,0.125,5.26899,0.00000							507.00,5.29078,25.014366,0.000356,25.026106,-0.4773,0.134,5.29078,0.00000							507.00,5.15502,25.011930,0.000350,25.025774,-0.6133,0.118,5.15502,0.00000							523.00,5.30536,25.017135,0.000352,25.026726,-0.3891,0.142,5.30536,0.00000							507.00,5.26566,25.013244,0.000361,25.026045,-0.6555,0.114,5.26566,0.00000
524.00,5.10285,25.014333,0.000377,25.024986,-1.1961,0.084,5.10285,0.00000							508.00,5.06129,25.012071,0.000382,25.024882,-1.3522,0.069,5.06129,0.00000							508.00,5.26289,25.010087,0.000376,25.024765,-1.3838,0.062,5.26289,0.00000							524.00,5.26916,25.012757,0.000352,25.026606,-0.4663,0.125,5.26916,0.00000							508.00,5.29080,25.014465,0.000359,25.026103,-0.4771,0.134,5.29080,0.00000							508.00,5.15510,25.011863,0.000354,25.025835,-0.6131,0.118,5.15510,0.00000							524.00,5.30437,25.017023,0.000354,25.026565,-0.3890,0.142,5.30437,0.00000							508.00,5.26693,25.013277,0.000360,25.026094,-0.6553,0.114,5.26693,0.00000
525.00,5.10223,25.014463,0.000383,25.025060,-1.1959,0.084,5.10223,0.00000							509.00,5.06135,25.012088,0.000384,25.024868,-1.3519,0.069,5.06135,0.00000							509.00,5.26312,25.010183,0.000370,25.024717,-1.3835,0.063,5.26312,0.00000							525.00,5.26811,25.012743,0.000355,25.026701,-0.4660,0.124,5.26811,0.00000							509.00,5.29206,25.014525,0.000366,25.026061,-0.4770,0.134,5.29206,0.00000							509.00,5.15469,25.011877,0.000357,25.025897,-0.6128,0.118,5.15469,0.00000							525.00,5.30370,25.016995,0.000355,25.026547,-0.3889,0.142,5.30370,0.00000							509.00,5.26787,25.013258,0.000363,25.026144,-0.6550,0.114,5.26787,0.00000
526.00,5.10229,25.014459,0.000380,25.024924,-1.1957,0.084,5.10229,0.00000							510.00,5.06247,25.011992,0.000387,25.024851,-1.3516,0.068,5.06247,0.00000							510.00,5.26442,25.010247,0.000370,25.024772,-1.3833,0.063,5.26442,0.00000							526.00,5.26712,25.012703,0.000353,25.026730,-0.4657,0.125,5.26712,0.00000							510.00,5.29448,25.014392,0.000364,25.025873,-0.4770,0.134,5.29448,0.00000							510.00,5.15412,25.011889,0.000356,25.025855,-0.6126,0.118,5.15412,0.00000							526.00,5.30401,25.016930,0.000355,25.026453,-0.3888,0.142,5.30401,0.00000							510.00,5.26845,25.013369,0.000362,25.026172,-0.6548,0.114,5.26845,0.00000
527.00,5.10182,25.014443,0.000381,25.024909,-1.1954,0.084,5.10182,0.00000							511.00,5.06265,25.011993,0.000382,25.024794,-1.3513,0.069,5.06265,0.00000							511.00,5.26468,25.010262,0.000368,25.024771,-1.3830,0.063,5.26468,0.00000							527.00,5.26645,25.012556,0.000355,25.026670,-0.4654,0.125,5.26645,0.00000							511.00,5.29607,25.014464,0.000364,25.025992,-0.4768,0.134,5.29607,0.00000							511.00,5.15371,25.012000,0.000362,25.025946,-0.6123,0.118,5.15371,0.00000							527.00,5.30609,25.017008,0.000359,25.026566,-0.3886,0.142,5.30609,0.00000							511.00,5.26805,25.013348,0.000360,25.026109,-0.6545,0.114,5.26805,0.00000
528.00,5.10174,25.014443,0.000376,25.024856,-1.1952,0.084,5.10174,0.00000							512.00,5.06332,25.011985,0.000379,25.024773,-1.3510,0.069,5.06332,0.00000							512.00,5.26450,25.010298,0.000373,25.024849,-1.3827,0.063,5.26450,0.00000							528.00,5.26739,25.012413,0.000356,25.026520,-0.4651,0.125,5.26739,0.00000							512.00,5.29632,25.014453,0.000363,25.025984,-0.4767,0.134,5.29632,0.00000							512.00,5.15336,25.012081,0.000359,25.025866,-0.6121,0.118,5.15336,0.00000							528.00,5.30622,25.017041,0.000357,25.026636,-0.3885,0.142,5.30622,0.00000							512.00,5.26649,25.013360,0.000359,25.026150,-0.6543,0.114,5.26649,0.00000
529.00,5.10190,25.014441,0.000371,25.024804,-1.1950,0.085,5.10190,0.00000							513.00,5.06391,25.011913,0.000380,25.024721,-1.3507,0.069,5.06391,0.00000							513.00,5.26438,25.010248,0.000376,25.024875,-1.3825,0.063,5.26438,0.00000							529.00,5.26830,25.012548,0.000355,25.026561,-0.4648,0.125,5.26830,0.00000							513.00,5.29770,25.014392,0.000361,25.026046,-0.4766,0.134,5.29770,0.00000							513.00,5.15485,25.012218,0.000356,25.025868,-0.6118,0.118,5.15485,0.00000							529.00,5.30667,25.017244,0.000357,25.026834,-0.3884,0.142,5.30667,0.00000							513.00,5.26506,25.013413,0.000359,25.026125,-0.6541,0.114,5.26506,0.00000
530.00,5.10201,25.014421,0.000373,25.024733,-1.1947,0.085,5.10201,0.00000							514.00,5.06411,25.012002,0.000376,25.024774,-1.3503,0.069,5.06411,0.00000							514.00,5.26455,25.010217,0.000379,25.024899,-1.3822,0.063,5.26455,0.00000							530.00,5.26873,25.012580,0.000350,25.026464,-0.4646,0.125,5.26873,0.00000							514.00,5.29707,25.014354,0.000362,25.026027,-0.4765,0.134,5.29707,0.00000							514.00,5.15528,25.012267,0.000357,25.025889,-0.6115,0.118,5.15528,0.00000							530.00,5.30683,25.017325,0.000352,25.026916,-0.3883,0.142,5.30683,0.00000							514.00,5.26465,25.013508,0.000354,25.026076,-0.6538,0.115,5.26465,0.00000
531.00,5.10265,25.014462,0.000377,25.024838,-1.1945,0.085,5.10265,0.00000							515.00,5.06402,25.012069,0.000377,25.024878,-1.3500,0.069,5.06402,0.00000							515.00,5.26354,25.010194,0.000377,25.024811,-1.3819,0.063,5.26354,0.00000							531.00,5.26910,25.012750,0.000350,25.026561,-0.4642,0.125,5.26910,0.00000							515.00,5.29596,25.014463,0.000365,25.026145,-0.4764,0.134,5.29596,0.00000							515.00,5.15688,25.012262,0.000359,25.025932,-0.6113,0.118,5.15688,0.00000							531.00,5.30660,25.017444,0.000348,25.027003,-0.3881,0.143,5.30660,0.00000							515.00,5.26350,25.013570,0.000357,25.026105,-0.6536,0.115,5.26350,0.00000
532.00,5.10350,25.014518,0.000380,25.024830,-1.1943,0.084,5.10350,0.00000							516.00,5.06375,25.012050,0.000381,25.025012,-1.3497,0.069,5.06375,0.00000							516.00,5.26397,25.010172,0.000380,25.024779,-1.3816,0.063,5.26397,0.00000							532.00,5.26853,25.012812,0.000347,25.026596,-0.4639,0.125,5.26853,0.00000							516.00,5.29606,25.014518,0.000365,25.026093,-0.4763,0.134,5.29606,0.00000							516.00,5.15724,25.012264,0.000354,25.025909,-0.6110,0.118,5.15724,0.00000							532.00,5.30687,25.017412,0.000344,25.026974,-0.3880,0.143,5.30687,0.00000							516.00,5.26288,25.013636,0.000364,25.026067,-0.6534,0.114,5.26288,0.00000
533.00,5.10370,25.014614,0.000379,25.024880,-1.1940,0.084,5.10370,0.00000							517.00,5.06295,25.012039,0.000379,25.025074,-1.3494,0.069,5.06295,0.00000							517.00,5.26490,25.010236,0.000377,25.024719,-1.3814,0.063,5.26490,0.00000							533.00,5.26792,25.012994,0.000349,25.026757,-0.4636,0.125,5.26792,0.00000							517.00,5.29688,25.014524,0.000367,25.026031,-0.4762,0.134,5.29688,0.00000							517.00,5.15769,25.012248,0.000351,25.025866,-0.6107,0.119,5.15769,0.00000							533.00,5.30686,25.017452,0.000346,25.027011,-0.3879,0.143,5.30686,0.00000							517.00,5.26411,25.013661,0.000360,25.026039,-0.6532,0.114,5.26411,0.00000
534.00,5.10399,25.014648,0.000379,25.024875,-1.1938,0.084,5.10399,0.00000							518.00,5.06216,25.012159,0.000376,25.025139,-1.3491,0.069,5.06216,0.00000							518.00,5.26511,25.010212,0.000368,25.024582,-1.3811,0.063,5.26511,0.00000							534.00,5.26738,25.013019,0.000351,25.026758,-0.4633,0.125,5.26738,0.00000							518.00,5.29650,25.014656,0.000364,25.025996,-0.4761,0.134,5.29650,0.00000							518.00,5.15601,25.012142,0.000351,25.025765,-0.6105,0.119,5.15601,0.00000							534.00,5.30692,25.017314,0.000345,25.026906,-0.3878,0.143,5.30692,0.00000							518.00,5.26536,25.013608,0.000357,25.025979,-0.6529,0.115,5.26536,0.00000
535.00,5.10415,25.014593,0.000380,25.024867,-1.1936,0.084,5.10415,0.00000							519.00,5.06265,25.012197,0.000377,25.025138,-1.3488,0.069,5.06265,0.00000							519.00,5.26525,25.010250,0.000364,25.024611,-1.3809,0.063,5.26525,0.00000							535.00,5.26800,25.013162,0.000356,25.026872,-0.4630,0.125,5.26800,0.00000							519.00,5.29764,25.014711,0.000359,25.026014,-0.4760,0.134,5.29764,0.00000							519.00,5.15487,25.012132,0.000349,25.025671,-0.6102,0.119,5.15487,0.00000							535.00,5.30652,25.017410,0.000349,25.026959,-0.3877,0.143,5.30652,0.00000							519.00,5.26613,25.013549,0.000359,25.025984,-0.6527,0.115,5.26613,0.00000
536.00,5.10326,25.014550,0.000377,25.024852,-1.1933,0.084,5.10326,0.00000							520.00,5.06246,25.012197,0.000374,25.025021,-1.3486,0.069,5.06246,0.00000							520.00,5.26650,25.010261,0.000363,25.024685,-1.3806,0.064,5.26650,0.00000							536.00,5.26738,25.013029,0.000358,25.026808,-0.4626,0.125,5.26738,0.00000							520.00,5.29757,25.014720,0.000356,25.026013,-0.4759,0.134,5.29757,0.00000							520.00,5.15319,25.012051,0.000348,25.025568,-0.6099,0.119,5.15319,0.00000							536.00,5.30661,25.017344,0.000353,25.026868,-0.3876,0.143,5.30661,0.00000							520.00,5.26706,25.013441,0.000351,25.025920,-0.6524,0.115,5.26706,0.00000
537.00,5.10280,25.014533,0.000379,25.024904,-1.1931,0.084,5.10280,0.00000							521.00,5.06293,25.012283,0.000368,25.024937,-1.3483,0.070,5.06293,0.00000							521.00,5.26665,25.010233,0.000363,25.024766,-1.3804,0.064,5.26665,0.00000							537.00,5.26739,25.013121,0.000360,25.026842,-0.4623,0.125,5.26739,0.00000							521.00,5.29710,25.014641,0.000354,25.025937,-0.4759,0.134,5.29710,0.00000							521.00,5.15270,25.012038,0.000348,25.025560,-0.6097,0.119,5.15270,0.00000							537.00,5.30511,25.017334,0.000358,25.026800,-0.3875,0.142,5.30511,0.00000							521.00,5.26745,25.013445,0.000346,25.026038,-0.6522,0.115,5.26745,0.00000
538.00,5.10307,25.014558,0.000382,25.024901,-1.1929,0.084,5.10307,0.00000							522.00,5.06332,25.012325,0.000369,25.024883,-1.3480,0.070,5.06332,0.00000							522.00,5.26565,25.010221,0.000365,25.024840,-1.3801,0.063,5.26565,0.00000							538.00,5.26710,25.012985,0.000361,25.026611,-0.4620,0.125,5.26710,0.00000							522.00,5.29510,25.014678,0.000356,25.025981,-0.4758,0.134,5.29510,0.00000							522.00,5.15195,25.011999,0.000350,25.025621,-0.6094,0.119,5.15195,0.00000							538.00,5.30547,25.017362,0.000358,25.026795,-0.3874,0.143,5.30547,0.00000							522.00,5.26740,25.013419,0.000348,25.026084,-0.6519,0.115,5.26740,0.00000
539.00,5.10312,25.014563,0.000383,25.024876,-1.1926,0.084,5.10312,0.00000							523.00,5.06377,25.012294,0.000371,25.024807,-1.3477,0.070,5.06377,0.00000							523.00,5.26568,25.010326,0.000371,25.024996,-1.3799,0.063,5.26568,0.00000							539.00,5.26688,25.013025,0.000359,25.026615,-0.4617,0.125,5.26688,0.00000							523.00,5.29421,25.014609,0.000357,25.025999,-0.4757,0.134,5.29421,0.00000							523.00,5.15205,25.011989,0.000345,25.025680,-0.6091,0.119,5.15205,0.00000							539.00,5.30547,25.017355,0.000357,25.026809,-0.3873,0.143,5.30547,0.00000							523.00,5.26740,25.013423,0.000346,25.026215,-0.6517,0.115,5.26740,0.00000
540.00,5.10307,25.014632,0.000379,25.024908,-1.1924,0.084,5.10307,0.00000							524.00,5.06326,25.012198,0.000371,25.024741,-1.3475,0.070,5.06326,0.00000							524.00,5.26607,25.010241,0.000372,25.024943,-1.3797,0.063,5.26607,0.00000							540.00,5.26716,25.012911,0.000355,25.026468,-0.4614,0.125,5.26716,0.00000							524.00,5.29418,25.014503,0.000355,25.025938,-0.4757,0.135,5.29418,0.00000							524.00,5.15216,25.012010,0.000348,25.025728,-0.6088,0.119,5.15216,0.00000							540.00,5.30611,25.017293,0.000360,25.026782,-0.3872,0.142,5.30611,0.00000							524.00,5.26631,25.013462,0.000350,25.026311,-0.6514,0.115,5.26631,0.00000
541.00,5.10246,25.014681,0.000380,25.024954,-1.1921,0.084,5.10246,0.00000							525.00,5.06314,25.012124,0.000367,25.024714,-1.3472,0.070,5.06314,0.00000							525.00,5.26531,25.010332,0.000372,25.024950,-1.3795,0.063,5.26531,0.00000							541.00,5.26723,25.013039,0.000355,25.026437,-0.4610,0.125,5.26723,0.00000							525.00,5.29463,25.014515,0.000359,25.025988,-0.4756,0.135,5.29463,0.00000							525.00,5.15316,25.012160,0.000346,25.025801,-0.6085,0.119,5.15316,0.00000							541.00,5.30584,25.017169,0.000360,25.026751,-0.3871,0.142,5.30584,0.00000							525.00,5.26593,25.013451,0.000352,25.026331,-0.6512,0.115,5.26593,0.00000
542.00,5.10245,25.014696,0.000377,25.024927,-1.1919,0.085,5.10245,0.00000							526.00,5.06311,25.012092,0.000370,25.024758,-1.3470,0.070,5.06311,0.00000							526.00,5.26449,25.010422,0.000371,25.024910,-1.3793,0.063,5.26449,0.00000							542.00,5.26835,25.012964,0.000353,25.026263,-0.4607,0.125,5.26835,0.00000							526.00,5.29686,25.014574,0.000360,25.026066,-0.4756,0.134,5.29686,0.00000							526.00,5.15413,25.012132,0.000352,25.025813,-0.6083,0.119,5.15413,0.00000							542.00,5.30618,25.017207,0.000356,25.026861,-0.3871,0.143,5.30618,0.00000							526.00,5.26656,25.013401,0.000352,25.026223,-0.6510,0.115,5.26656,0.00000
543.00,5.10300,25.014640,0.000376,25.024834,-1.1916,0.085,5.10300,0.00000							527.00,5.06384,25.012069,0.000372,25.024814,-1.3467,0.070,5.06384,0.00000							527.00,5.26420,25.010475,0.000370,25.024937,-1.3790,0.064,5.26420,0.00000							543.00,5.26828,25.013093,0.000350,25.026417,-0.4604,0.126,5.26828,0.00000							527.00,5.29842,25.014496,0.000356,25.026034,-0.4755,0.135,5.29842,0.00000							527.00,5.15570,25.012157,0.000352,25.025779,-0.6080,0.119,5.15570,0.00000							543.00,5.30585,25.017165,0.000355,25.026768,-0.3870,0.143,5.30585,0.00000							527.00,5.26574,25.013471,0.000354,25.026191,-0.6508,0.115,5.26574,0.00000
544.00,5.10370,25.014679,0.000375,25.024837,-1.1914,0.085,5.10370,0.00000							528.00,5.06439,25.012037,0.000375,25.024870,-1.3465,0.070,5.06439,0.00000							528.00,5.26455,25.010470,0.000368,25.024888,-1.3788,0.064,5.26455,0.00000							544.00,5.26847,25.012943,0.000349,25.026243,-0.4601,0.126,5.26847,0.00000							528.00,5.29904,25.014492,0.000361,25.026032,-0.4755,0.134,5.29904,0.00000							528.00,5.15564,25.012187,0.000353,25.025694,-0.6078,0.119,5.15564,0.00000							544.00,5.30641,25.017181,0.000353,25.026739,-0.3870,0.143,5.30641,0.00000							528.00,5.26570,25.013546,0.000354,25.026175,-0.6505,0.115,5.26570,0.00000
545.00,5.10416,25.014667,0.000374,25.024854,-1.1912,0.085,5.10416,0.00000							529.00,5.06378,25.012115,0.000377,25.024949,-1.3462,0.070,5.06378,0.00000							529.00,5.26474,25.010481,0.000373,25.024788,-1.3786,0.064,5.26474,0.00000							545.00,5.26873,25.013028,0.000348,25.026321,-0.4598,0.126,5.26873,0.00000							529.00,5.29808,25.014530,0.000361,25.026076,-0.4755,0.134,5.29808,0.00000							529.00,5.15553,25.012225,0.000354,25.025709,-0.6075,0.119,5.15553,0.00000							545.00,5.30626,25.017113,0.000350,25.026653,-0.3869,0.143,5.30626,0.00000							529.00,5.26542,25.013531,0.000349,25.026156,-0.6503,0.116,5.26542,0.00000
546.00,5.10511,25.014705,0.000374,25.024797,-1.1910,0.085,5.10511,0.00000							530.00,5.06344,25.012208,0.000381,25.025044,-1.3460,0.070,5.06344,0.00000							530.00,5.26578,25.010312,0.000374,25.024724,-1.3784,0.063,5.26578,0.00000							546.00,5.26896,25.013072,0.000347,25.026363,-0.4595,0.126,5.26896,0.00000							530.00,5.29789,25.014450,0.000357,25.025963,-0.4754,0.135,5.29789,0.00000							530.00,5.15468,25.012188,0.000356,25.025649,-0.6073,0.119,5.15468,0.00000							546.00,5.30665,25.017202,0.000349,25.026718,-0.3869,0.143,5.30665,0.00000							530.00,5.26518,25.013575,0.000352,25.026165,-0.6501,0.116,5.26518,0.00000
547.00,5.10453,25.014655,0.000371,25.024726,-1.1907,0.085,5.10453,0.00000							531.00,5.06316,25.012253,0.000380,25.025034,-1.3457,0.070,5.06316,0.00000							531.00,5.26599,25.010221,0.000376,25.024717,-1.3782,0.063,5.26599,0.00000							547.00,5.26836,25.012996,0.000349,25.026473,-0.4592,0.126,5.26836,0.00000							531.00,5.29651,25.014424,0.000357,25.025897,-0.4754,0.135,5.29651,0.00000							531.00,5.15426,25.012216,0.000350,25.025640,-0.6071,0.120,5.15426,0.00000							547.00,5.30687,25.017157,0.000351,25.026606,-0.3868,0.143,5.30687,0.00000							531.00,5.26449,25.013626,0.000355,25.026240,-0.6499,0.116,5.26449,0.00000
548.00,5.10436,25.014629,0.000369,25.024817,-1.1905,0.085,5.10436,0.00000							532.00,5.06310,25.012336,0.000378,25.024980,-1.3454,0.070,5.06310,0.00000							532.00,5.26650,25.010158,0.000377,25.024691,-1.3779,0.063,5.26650,0.00000							548.00,5.26864,25.013112,0.000351,25.026702,-0.4589,0.126,5.26864,0.00000							532.00,5.29588,25.014508,0.000358,25.025920,-0.4753,0.135,5.29588,0.00000							532.00,5.15370,25.012228,0.000352,25.025643,-0.6068,0.120,5.15370,0.00000							548.00,5.30679,25.017188,0.000351,25.026652,-0.3867,0.143,5.30679,0.00000							532.00,5.26612,25.013564,0.000354,25.026226,-0.6496,0.116,5.26612,0.00000
549.00,5.10323,25.014616,0.000370,25.024897,-1.1902,0.085,5.10323,0.00000							533.00,5.06337,25.012394,0.000376,25.024986,-1.3452,0.070,5.06337,0.00000							533.00,5.26612,25.010115,0.000378,25.024671,-1.3777,0.063,5.26612,0.00000							549.00,5.26839,25.013083,0.000352,25.026820,-0.4585,0.126,5.26839,0.00000							533.00,5.29624,25.014570,0.000351,25.025937,-0.4752,0.135,5.29624,0.00000							533.00,5.15428,25.012245,0.000359,25.025762,-0.6065,0.119,5.15428,0.00000							549.00,5.30474,25.017202,0.000353,25.026602,-0.3867,0.143,5.30474,0.00000							533.00,5.26569,25.013504,0.000356,25.026173,-0.6494,0.116,5.26569,0.00000
550.00,5.10296,25.014643,0.000369,25.024908,-1.1900,0.085,5.10296,0.00000							534.00,5.06409,25.012402,0.000379,25.024966,-1.3449,0.070,5.06409,0.00000							534.00,5.26590,25.010185,0.000369,25.024781,-1.3775,0.064,5.26590,0.00000							550.00,5.26828,25.013111,0.000350,25.026915,-0.4582,0.126,5.26828,0.00000							534.00,5.29732,25.014677,0.000353,25.026043,-0.4751,0.135,5.29732,0.00000							534.00,5.15497,25.012243,0.000361,25.025783,-0.6063,0.119,5.15497,0.00000							550.00,5.30382,25.017375,0.000351,25.026680,-0.3866,0.143,5.30382,0.00000							534.00,5.26671,25.013434,0.000360,25.026060,-0.6491,0.115,5.26671,0.00000
551.00,5.10352,25.014617,0.000369,25.024889,-1.1898,0.085,5.10352,0.00000							535.00,5.06367,25.012383,0.000383,25.024898,-1.3447,0.070,5.06367,0.00000							535.00,5.26542,25.010280,0.000369,25.024865,-1.3772,0.064,5.26542,0.00000							551.00,5.26878,25.013035,0.000354,25.026945,-0.4579,0.126,5.26878,0.00000							535.00,5.29791,25.014676,0.000352,25.026045,-0.4750,0.135,5.29791,0.00000							535.00,5.15565,25.012231,0.000363,25.025819,-0.6060,0.119,5.15565,0.00000							551.00,5.30338,25.017533,0.000350,25.026758,-0.3866,0.143,5.30338,0.00000							535.00,5.26751,25.013493,0.000362,25.026083,-0.6488,0.115,5.26751,0.00000
552.00,5.10435,25.014653,0.000369,25.024925,-1.1895,0.086,5.10435,0.00000							536.00,5.06390,25.012441,0.000382,25.024943,-1.3444,0.070,5.06390,0.00000							536.00,5.26632,25.010297,0.000364,25.024881,-1.3770,0.064,5.26632,0.00000							552.00,5.26859,25.013266,0.000352,25.027077,-0.4575,0.126,5.26859,0.00000							536.00,5.29754,25.014760,0.000348,25.026097,-0.4750,0.135,5.29754,0.00000							536.00,5.15496,25.012236,0.000367,25.025832,-0.6058,0.119,5.15496,0.00000							552.00,5.30337,25.017590,0.000348,25.026808,-0.3866,0.144,5.30337,0.00000							536.00,5.26800,25.013423,0.000359,25.025957,-0.6486,0.115,5.26800,0.00000
553.00,5.10411,25.014691,0.000364,25.024866,-1.1893,0.086,5.10411,0.00000							537.00,5.06341,25.012443,0.000383,25.025000,-1.3442,0.070,5.06341,0.00000							537.00,5.26626,25.010227,0.000361,25.024836,-1.3767,0.065,5.26626,0.00000							553.00,5.26880,25.013240,0.000356,25.026855,-0.4572,0.126,5.26880,0.00000							537.00,5.29818,25.014594,0.000349,25.026005,-0.4749,0.135,5.29818,0.00000							537.00,5.15412,25.012265,0.000366,25.025872,-0.6055,0.119,5.15412,0.00000							553.00,5.30385,25.017551,0.000352,25.026780,-0.3866,0.143,5.30385,0.00000							537.00,5.26609,25.013398,0.000357,25.025874,-0.6484,0.116,5.26609,0.00000
554.00,5.10438,25.014676,0.000364,25.024798,-1.1890,0.086,5.10438,0.00000							538.00,5.06261,25.012444,0.000380,25.024972,-1.3439,0.070,5.06261,0.00000							538.00,5.26592,25.010217,0.000362,25.024889,-1.3765,0.065,5.26592,0.00000							554.00,5.26896,25.013298,0.000358,25.026833,-0.4569,0.126,5.26896,0.00000							538.00,5.29741,25.014529,0.000344,25.025915,-0.4748,0.135,5.29741,0.00000							538.00,5.15417,25.012313,0.000364,25.025825,-0.6052,0.119,5.15417,0.00000							554.00,5.30517,25.017554,0.000355,25.026773,-0.3865,0.143,5.30517,0.00000							538.00,5.26647,25.013398,0.000360,25.025808,-0.6482,0.115,5.26647,0.00000
555.00,5.10480,25.014643,0.000366,25.024700,-1.1888,0.086,5.10480,0.00000							539.00,5.06268,25.012496,0.000376,25.025048,-1.3436,0.070,5.06268,0.00000							539.00,5.26530,25.010153,0.000366,25.024870,-1.3762,0.065,5.26530,0.00000							555.00,5.26839,25.013298,0.000363,25.026835,-0.4566,0.126,5.26839,0.00000							539.00,5.29671,25.014588,0.000342,25.025857,-0.4747,0.136,5.29671,0.00000							539.00,5.15415,25.012233,0.000365,25.025773,-0.6050,0.119,5.15415,0.00000							555.00,5.30605,25.017488,0.000352,25.026673,-0.3865,0.143,5.30605,0.00000							539.00,5.26598,25.013512,0.000356,25.025959,-0.6479,0.116,5.26598,0.00000
556.00,5.10420,25.014673,0.000366,25.024724,-1.1885,0.086,5.10420,0.00000							540.00,5.06372,25.012458,0.000368,25.025040,-1.3433,0.070,5.06372,0.00000							540.00,5.26515,25.010151,0.000366,25.024857,-1.3760,0.065,5.26515,0.00000							556.00,5.26783,25.013270,0.000355,25.026790,-0.4562,0.126,5.26783,0.00000							540.00,5.29581,25.014676,0.000346,25.025836,-0.4746,0.135,5.29581,0.00000							540.00,5.15415,25.012325,0.000360,25.025832,-0.6047,0.119,5.15415,0.00000							556.00,5.30644,25.017394,0.000355,25.026550,-0.3864,0.143,5.30644,0.00000							540.00,5.26527,25.013672,0.000351,25.026086,-0.6477,0.116,5.26527,0.00000
557.00,5.10381,25.014602,0.000369,25.024624,-1.1883,0.086,5.10381,0.00000							541.00,5.06374,25.012423,0.000369,25.025050,-1.3431,0.070,5.06374,0.00000							541.00,5.26448,25.010189,0.000369,25.024823,-1.3757,0.065,5.26448,0.00000							557.00,5.26828,25.013155,0.000357,25.026689,-0.4559,0.126,5.26828,0.00000							541.00,5.29554,25.014644,0.000348,25.025794,-0.4745,0.135,5.29554,0.00000							541.00,5.15514,25.012322,0.000361,25.025808,-0.6045,0.119,5.15514,0.00000							557.00,5.30692,25.017428,0.000358,25.026566,-0.3864,0.143,5.30692,0.00000							541.00,5.26536,25.013766,0.000353,25.026208,-0.6475,0.116,5.26536,0.00000
558.00,5.10285,25.014553,0.000374,25.024628,-1.1881,0.086,5.10285,0.00000							542.00,5.06370,25.012407,0.000371,25.025025,-1.3428,0.070,5.06370,0.00000							542.00,5.26453,25.010199,0.000370,25.024786,-1.3755,0.065,5.26453,0.00000							558.00,5.26827,25.012959,0.000355,25.026595,-0.4556,0.126,5.26827,0.00000							542.00,5.29468,25.014701,0.000346,25.025777,-0.4744,0.136,5.29468,0.00000							542.00,5.15581,25.012316,0.000363,25.025788,-0.6042,0.119,5.15581,0.00000							558.00,5.30628,25.017539,0.000355,25.026650,-0.3863,0.143,5.30628,0.00000							542.00,5.26662,25.013946,0.000351,25.026280,-0.6472,0.116,5.26662,0.00000
559.00,5.10343,25.014543,0.000374,25.024682,-1.1878,0.086,5.10343,0.00000							543.00,5.06432,25.012441,0.000375,25.025069,-1.3425,0.070,5.06432,0.00000							543.00,5.26528,25.010170,0.000363,25.024692,-1.3752,0.065,5.26528,0.00000							559.00,5.26856,25.012974,0.000352,25.026631,-0.4553,0.126,5.26856,0.00000							543.00,5.29464,25.014639,0.000350,25.025807,-0.4744,0.135,5.29464,0.00000							543.00,5.15530,25.012338,0.000360,25.025801,-0.6040,0.120,5.15530,0.00000							559.00,5.30681,25.017551,0.000354,25.026631,-0.3863,0.143,5.30681,0.00000							543.00,5.26660,25.013924,0.000349,25.026292,-0.6470,0.116,5.26660,0.00000
560.00,5.10233,25.014502,0.000371,25.024753,-1.1876,0.086,5.10233,0.00000							544.00,5.06407,25.012381,0.000377,25.024913,-1.3422,0.070,5.06407,0.00000							544.00,5.26561,25.010262,0.000362,25.024773,-1.3750,0.065,5.26561,0.00000							560.00,5.26875,25.012905,0.000350,25.026553,-0.4550,0.126,5.26875,0.00000							544.00,5.29480,25.014471,0.000351,25.025700,-0.4743,0.135,5.29480,0.00000							544.00,5.15477,25.012507,0.000359,25.025807,-0.6037,0.120,5.15477,0.00000							560.00,5.30660,25.017462,0.000359,25.026653,-0.3863,0.143,5.30660,0.00000							544.00,5.26748,25.013881,0.000351,25.026195,-0.6467,0.116,5.26748,0.00000
561.00,5.10293,25.014477,0.000373,25.024769,-1.1873,0.086,5.10293,0.00000							545.00,5.06425,25.012406,0.000379,25.024885,-1.3419,0.070,5.06425,0.00000							545.00,5.26579,25.010268,0.000362,25.024767,-1.3747,0.065,5.26579,0.00000							561.00,5.26907,25.013127,0.000353,25.026733,-0.4547,0.126,5.26907,0.00000							545.00,5.29494,25.014519,0.000352,25.025810,-0.4742,0.135,5.29494,0.00000							545.00,5.15403,25.012599,0.000359,25.025836,-0.6034,0.120,5.15403,0.00000							561.00,5.30628,25.017428,0.000358,25.026702,-0.3863,0.143,5.30628,0.00000							545.00,5.26869,25.013713,0.000354,25.026120,-0.6465,0.116,5.26869,0.00000
562.00,5.10378,25.014513,0.000369,25.024830,-1.1871,0.086,5.10378,0.00000							546.00,5.06451,25.012407,0.000378,25.024870,-1.3416,0.070,5.06451,0.00000							546.00,5.26605,25.010291,0.000360,25.024795,-1.3744,0.065,5.26605,0.00000							562.00,5.26870,25.013118,0.000353,25.026720,-0.4544,0.126,5.26870,0.00000							546.00,5.29558,25.014413,0.000351,25.025753,-0.4740,0.136,5.29558,0.00000							546.00,5.15458,25.012759,0.000359,25.025858,-0.6032,0.119,5.15458,0.00000							562.00,5.30557,25.017401,0.000356,25.026650,-0.3863,0.143,5.30557,0.00000							546.00,5.26869,25.013763,0.000355,25.026158,-0.6462,0.116,5.26869,0.00000
563.00,5.10458,25.014558,0.000368,25.024858,-1.1868,0.086,5.10458,0.00000							547.00,5.06503,25.012413,0.000378,25.024838,-1.3414,0.070,5.06503,0.00000							547.00,5.26618,25.010390,0.000363,25.024901,-1.3742,0.065,5.26618,0.00000							563.00,5.26714,25.013218,0.000349,25.026859,-0.4541,0.127,5.26714,0.00000							547.00,5.29644,25.014137,0.000352,25.025592,-0.4739,0.136,5.29644,0.00000							547.00,5.15448,25.012821,0.000359,25.025834,-0.6030,0.119,5.15448,0.00000							563.00,5.30616,25.017352,0.000357,25.026570,-0.3863,0.143,5.30616,0.00000							547.00,5.26939,25.013671,0.000361,25.026168,-0.6460,0.116,5.26939,0.00000
564.00,5.10393,25.014572,0.000366,25.024795,-1.1865,0.086,5.10393,0.00000							548.00,5.06466,25.012382,0.000377,25.024852,-1.3411,0.070,5.06466,0.00000							548.00,5.26565,25.010382,0.000365,25.024936,-1.3739,0.065,5.26565,0.00000							564.00,5.26568,25.013147,0.000349,25.026797,-0.4538,0.127,5.26568,0.00000							548.00,5.29675,25.014303,0.000359,25.025668,-0.4738,0.135,5.29675,0.00000							548.00,5.15461,25.012880,0.000357,25.025802,-0.6027,0.120,5.15461,0.00000							564.00,5.30522,25.017408,0.000357,25.026618,-0.3863,0.143,5.30522,0.00000							548.00,5.26915,25.013735,0.000361,25.026306,-0.6457,0.116,5.26915,0.00000
565.00,5.10456,25.014665,0.000367,25.024809,-1.1863,0.087,5.10456,0.00000							549.00,5.06459,25.012476,0.000372,25.024980,-1.3408,0.071,5.06459,0.00000							549.00,5.26596,25.010363,0.000367,25.024824,-1.3736,0.065,5.26596,0.00000							565.00,5.26571,25.013181,0.000346,25.026802,-0.4535,0.127,5.26571,0.00000							549.00,5.29642,25.014534,0.000367,25.025932,-0.4736,0.135,5.29642,0.00000							549.00,5.15530,25.012904,0.000356,25.025825,-0.6025,0.120,5.15530,0.00000							565.00,5.30410,25.017540,0.000360,25.026629,-0.3863,0.143,5.30410,0.00000							549.00,5.26839,25.013722,0.000362,25.026347,-0.6455,0.116,5.26839,0.00000
566.00,5.10472,25.014641,0.000365,25.024770,-1.1860,0.087,5.10472,0.00000							550.00,5.06383,25.012561,0.000372,25.025060,-1.3405,0.071,5.06383,0.00000							550.00,5.26511,25.010471,0.000367,25.024863,-1.3733,0.065,5.26511,0.00000							566.00,5.26567,25.013114,0.000347,25.026665,-0.4532,0.127,5.26567,0.00000							550.00,5.29565,25.014892,0.000365,25.026315,-0.4735,0.135,5.29565,0.00000							550.00,5.15519,25.012801,0.000355,25.025741,-0.6022,0.120,5.15519,0.00000							566.00,5.30371,25.017648,0.000361,25.026652,-0.3863,0.143,5.30371,0.00000							550.00,5.26707,25.013647,0.000361,25.026216,-0.6453,0.116,5.26707,0.00000
567.00,5.10425,25.014707,0.000368,25.024824,-1.1858,0.087,5.10425,0.00000							551.00,5.06339,25.012570,0.000374,25.025052,-1.3402,0.071,5.06339,0.00000							551.00,5.26466,25.010480,0.000368,25.024825,-1.3731,0.065,5.26466,0.00000							567.00,5.26617,25.013087,0.000349,25.026573,-0.4529,0.127,5.26617,0.00000							551.00,5.29385,25.014999,0.000362,25.026301,-0.4734,0.135,5.29385,0.00000							551.00,5.15449,25.012755,0.000352,25.025789,-0.6020,0.120,5.15449,0.00000							567.00,5.30424,25.017749,0.000363,25.026731,-0.3863,0.143,5.30424,0.00000							551.00,5.26670,25.013590,0.000357,25.026126,-0.6451,0.116,5.26670,0.00000
568.00,5.10421,25.014692,0.000369,25.024769,-1.1855,0.087,5.10421,0.00000							552.00,5.06264,25.012706,0.000369,25.025119,-1.3400,0.071,5.06264,0.00000							552.00,5.26531,25.010466,0.000364,25.024749,-1.3728,0.065,5.26531,0.00000							568.00,5.26897,25.013213,0.000352,25.026607,-0.4525,0.127,5.26897,0.00000							552.00,5.29332,25.014967,0.000364,25.026274,-0.4733,0.135,5.29332,0.00000							552.00,5.15349,25.012686,0.000354,25.025698,-0.6017,0.120,5.15349,0.00000							568.00,5.30403,25.017815,0.000361,25.026734,-0.3863,0.143,5.30403,0.00000							552.00,5.26516,25.013567,0.000354,25.026096,-0.6449,0.116,5.26516,0.00000
569.00,5.10462,25.014723,0.000370,25.024813,-1.1853,0.087,5.10462,0.00000							553.00,5.06243,25.012913,0.000369,25.025138,-1.3397,0.071,5.06243,0.00000							553.00,5.26599,25.010617,0.000367,25.024777,-1.3725,0.065,5.26599,0.00000							569.00,5.27029,25.013322,0.000350,25.026617,-0.4522,0.127,5.27029,0.00000							553.00,5.29373,25.015014,0.000361,25.026257,-0.4732,0.135,5.29373,0.00000							553.00,5.15421,25.012727,0.000357,25.025720,-0.6015,0.120,5.15421,0.00000							569.00,5.30488,25.017748,0.000363,25.026715,-0.3863,0.143,5.30488,0.00000							553.00,5.26495,25.013545,0.000352,25.025965,-0.6447,0.116,5.26495,0.00000
570.00,5.10402,25.014780,0.000375,25.024817,-1.1850,0.087,5.10402,0.00000							554.00,5.06305,25.012944,0.000372,25.025108,-1.3394,0.071,5.06305,0.00000							554.00,5.26552,25.010705,0.000366,25.024775,-1.3722,0.065,5.26552,0.00000							570.00,5.26989,25.013265,0.000353,25.026517,-0.4519,0.127,5.26989,0.00000							554.00,5.29412,25.014887,0.000353,25.025989,-0.4731,0.136,5.29412,0.00000							554.00,5.15396,25.012735,0.000358,25.025688,-0.6013,0.120,5.15396,0.00000							570.00,5.30623,25.017729,0.000359,25.026787,-0.3862,0.144,5.30623,0.00000							554.00,5.26507,25.013578,0.000349,25.025897,-0.6445,0.117,5.26507,0.00000
571.00,5.10235,25.014838,0.000380,25.024834,-1.1848,0.086,5.10235,0.00000							555.00,5.06309,25.012944,0.000375,25.025098,-1.3390,0.071,5.06309,0.00000							555.00,5.26594,25.010694,0.000364,25.024698,-1.3720,0.066,5.26594,0.00000							571.00,5.26909,25.013336,0.000348,25.026590,-0.4516,0.127,5.26909,0.00000							555.00,5.29543,25.014542,0.000353,25.025568,-0.4731,0.136,5.29543,0.00000							555.00,5.15543,25.012796,0.000358,25.025720,-0.6010,0.120,5.15543,0.00000							571.00,5.30696,25.017692,0.000359,25.026784,-0.3862,0.144,5.30696,0.00000							555.00,5.26581,25.013661,0.000349,25.025973,-0.6442,0.117,5.26581,0.00000
572.00,5.10234,25.014825,0.000385,25.024796,-1.1845,0.086,5.10234,0.00000							556.00,5.06283,25.012942,0.000374,25.025041,-1.3387,0.071,5.06283,0.00000							556.00,5.26574,25.010809,0.000364,25.024791,-1.3717,0.066,5.26574,0.00000							572.00,5.26844,25.013213,0.000343,25.026509,-0.4513,0.127,5.26844,0.00000							556.00,5.29701,25.014631,0.000357,25.025690,-0.4730,0.136,5.29701,0.00000							556.00,5.15550,25.012720,0.000355,25.025662,-0.6008,0.120,5.15550,0.00000							572.00,5.30678,25.017470,0.000358,25.026597,-0.3862,0.144,5.30678,0.00000							556.00,5.26537,25.013688,0.000351,25.026012,-0.6440,0.117,5.26537,0.00000
573.00,5.10247,25.014848,0.000391,25.024818,-1.1843,0.086,5.10247,0.00000							557.00,5.06325,25.012867,0.000376,25.025006,-1.3384,0.071,5.06325,0.00000							557.00,5.26451,25.010917,0.000363,25.024827,-1.3714,0.066,5.26451,0.00000							573.00,5.26702,25.013176,0.000341,25.026463,-0.4510,0.128,5.26702,0.00000							557.00,5.29725,25.015133,0.000357,25.026008,-0.4728,0.136,5.29725,0.00000							557.00,5.15721,25.012754,0.000349,25.025743,-0.6005,0.120,5.15721,0.00000							573.00,5.30622,25.017375,0.000357,25.026585,-0.3862,0.144,5.30622,0.00000							557.00,5.26654,25.013727,0.000355,25.025998,-0.6437,0.117,5.26654,0.00000
574.00,5.10164,25.014887,0.000388,25.024804,-1.1840,0.086,5.10164,0.00000							558.00,5.06342,25.012692,0.000376,25.024929,-1.3381,0.071,5.06342,0.00000							558.00,5.26454,25.010927,0.000359,25.024796,-1.3711,0.066,5.26454,0.00000							574.00,5.26781,25.013321,0.000343,25.026556,-0.4507,0.128,5.26781,0.00000							558.00,5.29729,25.015097,0.000356,25.025997,-0.4727,0.136,5.29729,0.00000							558.00,5.15649,25.012640,0.000346,25.025785,-0.6002,0.121,5.15649,0.00000							574.00,5.30486,25.017425,0.000354,25.026609,-0.3862,0.144,5.30486,0.00000							558.00,5.26746,25.013814,0.000356,25.026092,-0.6435,0.117,5.26746,0.00000
575.00,5.10243,25.014944,0.000386,25.024882,-1.1837,0.086,5.10243,0.00000							559.00,5.06350,25.012648,0.000376,25.024916,-1.3378,0.071,5.06350,0.00000							559.00,5.26442,25.010918,0.000360,25.024844,-1.3708,0.066,5.26442,0.00000							575.00,5.26777,25.013445,0.000345,25.026690,-0.4504,0.127,5.26777,0.00000							559.00,5.29751,25.015266,0.000357,25.026264,-0.4726,0.136,5.29751,0.00000							559.00,5.15670,25.012601,0.000343,25.025837,-0.6000,0.121,5.15670,0.00000							575.00,5.30305,25.017495,0.000354,25.026579,-0.3861,0.144,5.30305,0.00000							559.00,5.26830,25.013907,0.000358,25.026178,-0.6432,0.117,5.26830,0.00000
576.00,5.10385,25.015021,0.000379,25.024912,-1.1835,0.086,5.10385,0.00000							560.00,5.06385,25.012696,0.000374,25.024982,-1.3375,0.071,5.06385,0.00000							560.00,5.26535,25.010878,0.000361,25.024897,-1.3705,0.066,5.26535,0.00000							576.00,5.26810,25.013216,0.000349,25.026526,-0.4501,0.127,5.26810,0.00000							560.00,5.29747,25.015376,0.000357,25.026544,-0.4724,0.136,5.29747,0.00000							560.00,5.15641,25.012551,0.000349,25.025851,-0.5998,0.121,5.15641,0.00000							576.00,5.30220,25.017548,0.000353,25.026602,-0.3861,0.144,5.30220,0.00000							560.00,5.26794,25.013962,0.000361,25.026136,-0.6430,0.116,5.26794,0.00000
577.00,5.10429,25.015086,0.000375,25.024898,-1.1832,0.086,5.10429,0.00000							561.00,5.06448,25.012726,0.000375,25.025068,-1.3372,0.071,5.06448,0.00000							561.00,5.26531,25.010799,0.000358,25.024920,-1.3702,0.066,5.26531,0.00000							577.00,5.26746,25.013397,0.000350,25.026710,-0.4498,0.127,5.26746,0.00000							561.00,5.29711,25.015291,0.000357,25.026549,-0.4724,0.136,5.29711,0.00000							561.00,5.15663,25.012604,0.000353,25.025897,-0.5995,0.121,5.15663,0.00000							577.00,5.30254,25.017481,0.000351,25.026524,-0.3860,0.144,5.30254,0.00000							561.00,5.26882,25.014102,0.000362,25.026202,-0.6428,0.116,5.26882,0.00000
578.00,5.10383,25.015123,0.000371,25.024896,-1.1830,0.087,5.10383,0.00000							562.00,5.06404,25.012627,0.000374,25.024980,-1.3369,0.071,5.06404,0.00000							562.00,5.26513,25.010726,0.000356,25.024905,-1.3700,0.066,5.26513,0.00000							578.00,5.26720,25.013446,0.000354,25.026776,-0.4495,0.127,5.26720,0.00000							562.00,5.29706,25.015316,0.000356,25.026529,-0.4722,0.136,5.29706,0.00000							562.00,5.15740,25.012681,0.000358,25.025936,-0.5993,0.120,5.15740,0.00000							578.00,5.30405,25.017476,0.000354,25.026514,-0.3860,0.144,5.30405,0.00000							562.00,5.26849,25.014110,0.000357,25.026260,-0.6426,0.117,5.26849,0.00000
579.00,5.10473,25.015076,0.000373,25.024883,-1.1827,0.087,5.10473,0.00000							563.00,5.06403,25.012672,0.000371,25.025004,-1.3366,0.072,5.06403,0.00000							563.00,5.26379,25.010712,0.000358,25.024973,-1.3697,0.066,5.26379,0.00000							579.00,5.26608,25.013295,0.000355,25.026699,-0.4492,0.127,5.26608,0.00000							563.00,5.29651,25.015254,0.000360,25.026526,-0.4721,0.136,5.29651,0.00000							563.00,5.15701,25.012710,0.000358,25.025855,-0.5991,0.120,5.15701,0.00000							579.00,5.30534,25.017606,0.000355,25.026610,-0.3859,0.144,5.30534,0.00000							563.00,5.26789,25.014094,0.000356,25.026253,-0.6423,0.117,5.26789,0.00000
580.00,5.10506,25.015020,0.000374,25.024797,-1.1825,0.087,5.10506,0.00000							564.00,5.06533,25.012650,0.000369,25.025027,-1.3363,0.072,5.06533,0.00000							564.00,5.26365,25.010686,0.000357,25.024951,-1.3694,0.067,5.26365,0.00000							580.00,5.26647,25.013167,0.000352,25.026607,-0.4489,0.127,5.26647,0.00000							564.00,5.29633,25.015178,0.000358,25.026330,-0.4720,0.136,5.29633,0.00000							564.00,5.15668,25.012698,0.000361,25.025827,-0.5989,0.120,5.15668,0.00000							580.00,5.30749,25.017549,0.000354,25.026568,-0.3858,0.144,5.30749,0.00000							564.00,5.26696,25.013996,0.000352,25.026164,-0.6421,0.117,5.26696,0.00000
581.00,5.10339,25.014927,0.000378,25.024778,-1.1823,0.087,5.10339,0.00000							565.00,5.06541,25.012581,0.000371,25.024958,-1.3360,0.072,5.06541,0.00000							565.00,5.26288,25.010689,0.000361,25.024882,-1.3692,0.067,5.26288,0.00000							581.00,5.26708,25.013282,0.000352,25.026746,-0.4486,0.127,5.26708,0.00000							565.00,5.29747,25.015011,0.000355,25.025984,-0.4719,0.136,5.29747,0.00000							565.00,5.15616,25.012616,0.000357,25.025825,-0.5986,0.120,5.15616,0.00000							581.00,5.30781,25.017536,0.000349,25.026488,-0.3857,0.145,5.30781,0.00000							565.00,5.26764,25.014019,0.000352,25.026212,-0.6419,0.117,5.26764,0.00000
582.00,5.10367,25.014835,0.000380,25.024792,-1.1820,0.087,5.10367,0.00000							566.00,5.06580,25.012502,0.000372,25.024868,-1.3357,0.072,5.06580,0.00000							566.00,5.26421,25.010730,0.000366,25.024887,-1.3689,0.066,5.26421,0.00000							582.00,5.26729,25.013300,0.000353,25.026789,-0.4483,0.127,5.26729,0.00000							566.00,5.29769,25.015092,0.000355,25.025934,-0.4718,0.136,5.29769,0.00000							566.00,5.15579,25.012606,0.000357,25.025819,-0.5984,0.121,5.15579,0.00000							582.00,5.30726,25.017907,0.000348,25.026748,-0.3856,0.145,5.30726,0.00000							566.00,5.26725,25.013953,0.000353,25.026135,-0.6417,0.117,5.26725,0.00000
583.00,5.10421,25.014815,0.000376,25.024817,-1.1818,0.087,5.10421,0.00000							567.00,5.06546,25.012538,0.000373,25.024962,-1.3354,0.072,5.06546,0.00000							567.00,5.26446,25.010738,0.000371,25.024875,-1.3687,0.066,5.26446,0.00000							583.00,5.26763,25.013229,0.000352,25.026670,-0.4480,0.127,5.26763,0.00000							567.00,5.29781,25.014662,0.000352,25.025753,-0.4717,0.136,5.29781,0.00000							567.00,5.15447,25.012575,0.000354,25.025809,-0.5982,0.121,5.15447,0.00000							583.00,5.30641,25.017906,0.000347,25.026730,-0.3855,0.145,5.30641,0.00000							567.00,5.26691,25.013953,0.000352,25.026066,-0.6414,0.117,5.26691,0.00000
584.00,5.10430,25.014841,0.000372,25.024820,-1.1815,0.087,5.10430,0.00000							568.00,5.06475,25.012557,0.000371,25.025006,-1.3351,0.072,5.06475,0.00000							568.00,5.26535,25.010799,0.000372,25.024846,-1.3685,0.066,5.26535,0.00000							584.00,5.26832,25.013375,0.000350,25.026741,-0.4477,0.128,5.26832,0.00000							568.00,5.29776,25.014691,0.000346,25.025769,-0.4716,0.136,5.29776,0.00000							568.00,5.15537,25.012601,0.000353,25.025798,-0.5980,0.121,5.15537,0.00000							584.00,5.30676,25.017746,0.000347,25.026621,-0.3855,0.145,5.30676,0.00000							568.00,5.26763,25.013974,0.000354,25.026037,-0.6412,0.117,5.26763,0.00000
585.00,5.10378,25.014742,0.000368,25.024726,-1.1813,0.087,5.10378,0.00000							569.00,5.06343,25.012630,0.000372,25.025004,-1.3347,0.072,5.06343,0.00000							569.00,5.26596,25.010848,0.000371,25.024852,-1.3683,0.066,5.26596,0.00000							585.00,5.26813,25.013388,0.000348,25.026677,-0.4474,0.128,5.26813,0.00000							569.00,5.29772,25.014633,0.000348,25.025766,-0.4714,0.136,5.29772,0.00000							569.00,5.15567,25.012627,0.000350,25.025836,-0.5978,0.121,5.15567,0.00000							585.00,5.30684,25.017714,0.000351,25.026573,-0.3854,0.145,5.30684,0.00000							569.00,5.26770,25.014090,0.000351,25.026098,-0.6410,0.117,5.26770,0.00000
586.00,5.10567,25.014757,0.000365,25.024695,-1.1811,0.088,5.10567,0.00000							570.00,5.06348,25.012629,0.000371,25.025002,-1.3344,0.072,5.06348,0.00000							570.00,5.26552,25.010937,0.000369,25.024932,-1.3680,0.066,5.26552,0.00000							586.00,5.26772,25.013496,0.000344,25.026623,-0.4470,0.128,5.26772,0.00000							570.00,5.29746,25.014567,0.000352,25.025765,-0.4713,0.136,5.29746,0.00000							570.00,5.15563,25.012709,0.000348,25.025826,-0.5976,0.121,5.15563,0.00000							586.00,5.30724,25.017711,0.000350,25.026651,-0.3853,0.145,5.30724,0.00000							570.00,5.26690,25.014143,0.000349,25.026086,-0.6408,0.117,5.26690,0.00000
587.00,5.10505,25.014859,0.000362,25.024710,-1.1808,0.088,5.10505,0.00000							571.00,5.06263,25.012665,0.000371,25.025008,-1.3341,0.072,5.06263,0.00000							571.00,5.26392,25.010957,0.000368,25.024864,-1.3677,0.067,5.26392,0.00000							587.00,5.26854,25.013619,0.000348,25.026552,-0.4467,0.128,5.26854,0.00000							571.00,5.29849,25.014457,0.000352,25.025747,-0.4712,0.136,5.29849,0.00000							571.00,5.15575,25.012757,0.000348,25.025729,-0.5973,0.121,5.15575,0.00000							587.00,5.30729,25.017553,0.000350,25.026520,-0.3852,0.145,5.30729,0.00000							571.00,5.26665,25.014225,0.000348,25.026124,-0.6406,0.117,5.26665,0.00000
588.00,5.10491,25.014938,0.000365,25.024727,-1.1806,0.088,5.10491,0.00000							572.00,5.06331,25.012665,0.000374,25.024934,-1.3338,0.072,5.06331,0.00000							572.00,5.26394,25.011039,0.000369,25.024968,-1.3675,0.067,5.26394,0.00000							588.00,5.26835,25.013552,0.000347,25.026491,-0.4465,0.128,5.26835,0.00000							572.00,5.29765,25.014792,0.000354,25.025921,-0.4711,0.136,5.29765,0.00000							572.00,5.15637,25.012809,0.000348,25.025668,-0.5971,0.122,5.15637,0.00000							588.00,5.30754,25.017572,0.000351,25.026524,-0.3851,0.145,5.30754,0.00000							572.00,5.26633,25.014279,0.000351,25.026215,-0.6404,0.117,5.26633,0.00000
589.00,5.10475,25.015004,0.000368,25.024759,-1.1803,0.088,5.10475,0.00000							573.00,5.06408,25.012627,0.000376,25.024890,-1.3335,0.072,5.06408,0.00000							573.00,5.26379,25.010995,0.000375,25.024986,-1.3672,0.066,5.26379,0.00000							589.00,5.26755,25.013377,0.000346,25.026378,-0.4462,0.128,5.26755,0.00000							573.00,5.29790,25.014793,0.000357,25.025779,-0.4710,0.136,5.29790,0.00000							573.00,5.15603,25.012805,0.000348,25.025644,-0.5969,0.122,5.15603,0.00000							589.00,5.30748,25.017567,0.000350,25.026514,-0.3850,0.145,5.30748,0.00000							573.00,5.26495,25.014309,0.000349,25.026236,-0.6402,0.118,5.26495,0.00000
590.00,5.10427,25.015080,0.000369,25.024823,-1.1800,0.088,5.10427,0.00000							574.00,5.06386,25.012596,0.000375,25.024906,-1.3332,0.072,5.06386,0.00000							574.00,5.26349,25.010970,0.000380,25.024988,-1.3670,0.066,5.26349,0.00000							590.00,5.26695,25.013405,0.000346,25.026453,-0.4459,0.128,5.26695,0.00000							574.00,5.29827,25.014883,0.000353,25.025855,-0.4709,0.136,5.29827,0.00000							574.00,5.15587,25.012816,0.000350,25.025564,-0.5966,0.122,5.15587,0.00000							590.00,5.30722,25.017638,0.000347,25.026588,-0.3849,0.145,5.30722,0.00000							574.00,5.26476,25.014291,0.000351,25.026229,-0.6400,0.118,5.26476,0.00000
591.00,5.10382,25.015098,0.000367,25.024834,-1.1798,0.088,5.10382,0.00000							575.00,5.06345,25.012587,0.000375,25.024899,-1.3329,0.072,5.06345,0.00000							575.00,5.26406,25.010937,0.000379,25.024986,-1.3668,0.066,5.26406,0.00000							591.00,5.26640,25.013320,0.000346,25.026443,-0.4457,0.128,5.26640,0.00000							575.00,5.29833,25.014975,0.000350,25.025905,-0.4708,0.136,5.29833,0.00000							575.00,5.15546,25.012785,0.000350,25.025500,-0.5964,0.122,5.15546,0.00000							591.00,5.30696,25.017698,0.000349,25.026630,-0.3848,0.145,5.30696,0.00000							575.00,5.26570,25.014300,0.000352,25.026284,-0.6398,0.118,5.26570,0.00000
592.00,5.10386,25.015133,0.000368,25.024873,-1.1795,0.088,5.10386,0.00000							576.00,5.06372,25.012619,0.000373,25.024980,-1.3326,0.072,5.06372,0.00000							576.00,5.26439,25.010994,0.000381,25.025044,-1.3665,0.066,5.26439,0.00000							592.00,5.26628,25.013265,0.000340,25.026498,-0.4454,0.128,5.26628,0.00000							576.00,5.29781,25.015060,0.000350,25.025921,-0.4707,0.136,5.29781,0.00000							576.00,5.15566,25.012769,0.000347,25.025594,-0.5961,0.122,5.15566,0.00000							592.00,5.30655,25.017758,0.000353,25.026711,-0.3847,0.145,5.30655,0.00000							576.00,5.26575,25.014176,0.000349,25.026235,-0.6395,0.118,5.26575,0.00000
593.00,5.10456,25.015123,0.000366,25.024794,-1.1793,0.088,5.10456,0.00000							577.00,5.06480,25.012635,0.000373,25.025026,-1.3324,0.072,5.06480,0.00000							577.00,5.26498,25.010904,0.000381,25.024916,-1.3663,0.066,5.26498,0.00000							593.00,5.26698,25.013362,0.000340,25.026601,-0.4451,0.129,5.26698,0.00000							577.00,5.29836,25.015116,0.000352,25.025845,-0.4706,0.136,5.29836,0.00000							577.00,5.15538,25.012713,0.000346,25.025667,-0.5959,0.122,5.15538,0.00000							593.00,5.30696,25.017798,0.000352,25.026676,-0.3846,0.145,5.30696,0.00000							577.00,5.26654,25.014092,0.000350,25.026143,-0.6394,0.118,5.26654,0.00000
594.00,5.10468,25.015133,0.000366,25.024766,-1.1790,0.088,5.10468,0.00000							578.00,5.06566,25.012677,0.000375,25.025046,-1.3321,0.072,5.06566,0.00000							578.00,5.26483,25.010961,0.000378,25.024924,-1.3661,0.066,5.26483,0.00000							594.00,5.26779,25.013370,0.000338,25.026566,-0.4448,0.129,5.26779,0.00000							578.00,5.29922,25.015101,0.000349,25.025784,-0.4705,0.137,5.29922,0.00000							578.00,5.15443,25.012775,0.000347,25.025797,-0.5957,0.122,5.15443,0.00000							594.00,5.30771,25.017793,0.000351,25.026655,-0.3845,0.145,5.30771,0.00000							578.00,5.26741,25.014132,0.000350,25.026214,-0.6391,0.118,5.26741,0.00000
595.00,5.10572,25.015227,0.000366,25.024795,-1.1788,0.088,5.10572,0.00000							579.00,5.06582,25.012725,0.000372,25.025045,-1.3318,0.072,5.06582,0.00000							579.00,5.26476,25.010959,0.000376,25.024972,-1.3659,0.066,5.26476,0.00000							595.00,5.26868,25.013447,0.000340,25.026575,-0.4446,0.129,5.26868,0.00000							579.00,5.29921,25.015158,0.000352,25.025711,-0.4704,0.137,5.29921,0.00000							579.00,5.15495,25.012686,0.000344,25.025859,-0.5954,0.122,5.15495,0.00000							595.00,5.30785,25.017732,0.000355,25.026653,-0.3844,0.145,5.30785,0.00000							579.00,5.26762,25.014161,0.000350,25.026192,-0.6389,0.118,5.26762,0.00000
596.00,5.10481,25.015286,0.000368,25.024841,-1.1785,0.088,5.10481,0.00000							580.00,5.06557,25.012790,0.000372,25.025041,-1.3315,0.072,5.06557,0.00000							580.00,5.26476,25.011024,0.000376,25.024958,-1.3656,0.067,5.26476,0.00000							596.00,5.26973,25.013539,0.000346,25.026588,-0.4443,0.128,5.26973,0.00000							580.00,5.29864,25.015067,0.000352,25.025613,-0.4702,0.136,5.29864,0.00000							580.00,5.15598,25.012716,0.000346,25.025949,-0.5952,0.122,5.15598,0.00000							596.00,5.30774,25.017645,0.000357,25.026513,-0.3843,0.145,5.30774,0.00000							580.00,5.26614,25.014142,0.000351,25.026162,-0.6387,0.118,5.26614,0.00000
597.00,5.10435,25.015221,0.000369,25.024792,-1.1783,0.088,5.10435,0.00000							581.00,5.06521,25.012856,0.000373,25.025029,-1.3312,0.072,5.06521,0.00000							581.00,5.26609,25.010974,0.000377,25.024889,-1.3654,0.066,5.26609,0.00000							597.00,5.27052,25.013639,0.000347,25.026598,-0.4441,0.128,5.27052,0.00000							581.00,5.29920,25.015335,0.000353,25.025927,-0.4701,0.136,5.29920,0.00000							581.00,5.15594,25.012663,0.000351,25.025969,-0.5949,0.122,5.15594,0.00000							597.00,5.30861,25.017568,0.000357,25.026449,-0.3842,0.145,5.30861,0.00000							581.00,5.26666,25.014193,0.000351,25.026169,-0.6385,0.118,5.26666,0.00000
598.00,5.10350,25.015174,0.000372,25.024820,-1.1781,0.088,5.10350,0.00000							582.00,5.06528,25.012846,0.000372,25.025006,-1.3310,0.073,5.06528,0.00000							582.00,5.26546,25.010998,0.000376,25.024943,-1.3652,0.067,5.26546,0.00000							598.00,5.27023,25.013732,0.000348,25.026552,-0.4439,0.128,5.27023,0.00000							582.00,5.30003,25.015333,0.000354,25.026100,-0.4700,0.136,5.30003,0.00000							582.00,5.15539,25.012644,0.000351,25.025969,-0.5946,0.122,5.15539,0.00000							598.00,5.30784,25.017686,0.000357,25.026587,-0.3841,0.145,5.30784,0.00000							582.00,5.26660,25.014263,0.000352,25.026217,-0.6383,0.118,5.26660,0.00000
599.00,5.10330,25.015122,0.000375,25.024804,-1.1778,0.088,5.10330,0.00000							583.00,5.06458,25.012893,0.000368,25.025013,-1.3307,0.073,5.06458,0.00000							583.00,5.26625,25.010972,0.000377,25.024956,-1.3650,0.067,5.26625,0.00000							599.00,5.27044,25.013860,0.000347,25.026615,-0.4436,0.129,5.27044,0.00000							583.00,5.30008,25.015417,0.000353,25.026176,-0.4699,0.137,5.30008,0.00000							583.00,5.15705,25.012554,0.000350,25.025902,-0.5944,0.122,5.15705,0.00000							599.00,5.30671,25.017780,0.000360,25.026647,-0.3840,0.145,5.30671,0.00000							583.00,5.26608,25.014195,0.000354,25.026134,-0.6381,0.118,5.26608,0.00000
600.00,5.10267,25.015100,0.000376,25.024829,-1.1776,0.088,5.10267,0.00000							584.00,5.06415,25.012883,0.000366,25.024991,-1.3304,0.073,5.06415,0.00000							584.00,5.26695,25.010953,0.000381,25.024911,-1.3649,0.066,5.26695,0.00000							600.00,5.27107,25.013710,0.000347,25.026517,-0.4434,0.129,5.27107,0.00000							584.00,5.30025,25.015290,0.000352,25.026142,-0.4698,0.137,5.30025,0.00000							584.00,5.15751,25.012666,0.000351,25.025958,-0.5942,0.122,5.15751,0.00000							600.00,5.30640,25.018063,0.000359,25.026871,-0.3839,0.145,5.30640,0.00000							584.00,5.26572,25.014220,0.000356,25.026211,-0.6379,0.118,5.26572,0.00000
@4,2.4500,4.9, 600.065000000002							585.00,5.06461,25.012866,0.000366,25.024988,-1.3302,0.073,5.06461,0.00000							585.00,5.26688,25.010875,0.000383,25.024880,-1.3647,0.066,5.26688,0.00000							@4,2.4500,4.9, 600.008999999991							585.00,5.29996,25.015349,0.000351,25.026190,-0.4697,0.137,5.29996,0.00000							585.00,5.15702,25.012645,0.000347,25.025845,-0.5939,0.122,5.15702,0.00000							@4,2.4500,4.9, 600.054000000004							585.00,5.26747,25.014193,0.000356,25.026172,-0.6377,0.118,5.26747,0.00000
601.00,5.10316,25.014991,0.000376,25.024729,-1.1774,0.088,5.10316,0.00000							586.00,5.06521,25.012748,0.000363,25.024905,-1.3300,0.073,5.06521,0.00000							586.00,5.26563,25.010860,0.000376,25.024903,-1.3645,0.067,5.26563,0.00000							601.00,5.27155,25.013592,0.000344,25.026396,-0.4432,0.129,5.27155,0.00000							586.00,5.29994,25.015274,0.000349,25.026002,-0.4696,0.137,5.29994,0.00000							586.00,5.15702,25.012742,0.000347,25.025854,-0.5937,0.122,5.15702,0.00000							601.00,5.30554,25.018086,0.000362,25.026781,-0.3838,0.145,5.30554,0.00000							586.00,5.26701,25.014242,0.000358,25.026197,-0.6375,0.118,5.26701,0.00000
602.00,5.10233,25.015029,0.000376,25.024758,-1.1771,0.088,5.10233,0.00000							587.00,5.06423,25.012815,0.000360,25.024955,-1.3297,0.074,5.06423,0.00000							587.00,5.26615,25.010917,0.000377,25.024880,-1.3643,0.067,5.26615,0.00000							602.00,5.26987,25.013536,0.000346,25.026352,-0.4429,0.129,5.26987,0.00000							587.00,5.29981,25.015155,0.000345,25.025763,-0.4695,0.137,5.29981,0.00000							587.00,5.15757,25.012786,0.000351,25.025891,-0.5935,0.122,5.15757,0.00000							602.00,5.30398,25.017974,0.000357,25.026714,-0.3837,0.145,5.30398,0.00000							587.00,5.26657,25.014215,0.000353,25.026185,-0.6373,0.118,5.26657,0.00000
603.00,5.09373,25.014975,0.000376,25.024782,-1.1769,0.088,5.09373,0.00000							588.00,5.06406,25.012771,0.000363,25.024909,-1.3295,0.074,5.06406,0.00000							588.00,5.26620,25.010936,0.000374,25.024859,-1.3641,0.067,5.26620,0.00000							603.00,5.25418,25.013520,0.000348,25.026425,-0.4427,0.129,5.25418,0.00000							588.00,5.29938,25.015173,0.000349,25.025955,-0.4694,0.137,5.29938,0.00000							588.00,5.15713,25.012831,0.000352,25.025857,-0.5933,0.122,5.15713,0.00000							603.00,5.28953,25.018049,0.000359,25.026549,-0.3837,0.145,5.28953,0.00000							588.00,5.26687,25.014197,0.000349,25.026162,-0.6371,0.119,5.26687,0.00000
604.00,5.07545,25.015042,0.000379,25.024831,-1.1767,0.088,5.07545,0.00000							589.00,5.06380,25.012796,0.000371,25.024937,-1.3293,0.073,5.06380,0.00000							589.00,5.26567,25.010963,0.000372,25.024857,-1.3640,0.067,5.26567,0.00000							604.00,5.21531,25.013841,0.000354,25.026719,-0.4424,0.129,5.21531,0.00000							589.00,5.29859,25.015129,0.000350,25.025975,-0.4693,0.137,5.29859,0.00000							589.00,5.15689,25.012810,0.000354,25.025742,-0.5931,0.122,5.15689,0.00000							604.00,5.25171,25.018416,0.000358,25.026808,-0.3836,0.145,5.25171,0.00000							589.00,5.26742,25.014146,0.000348,25.026114,-0.6369,0.119,5.26742,0.00000
605.00,5.04999,25.015028,0.000375,25.024834,-1.1765,0.088,5.04999,0.00000							590.00,5.06437,25.012842,0.000371,25.024945,-1.3290,0.073,5.06437,0.00000							590.00,5.26559,25.010925,0.000367,25.024814,-1.3638,0.067,5.26559,0.00000							605.00,5.15464,25.013850,0.000352,25.026730,-0.4422,0.129,5.15464,0.00000							590.00,5.29844,25.015168,0.000352,25.025961,-0.4693,0.137,5.29844,0.00000							590.00,5.15711,25.012909,0.000359,25.025807,-0.5928,0.122,5.15711,0.00000							605.00,5.19166,25.018143,0.000360,25.026642,-0.3834,0.145,5.19166,0.00000							590.00,5.26727,25.014211,0.000348,25.026163,-0.6367,0.119,5.26727,0.00000
606.00,5.02047,25.015084,0.000376,25.024945,-1.1763,0.088,5.02047,0.00000							591.00,5.06442,25.012917,0.000373,25.024946,-1.3288,0.073,5.06442,0.00000							591.00,5.26604,25.010940,0.000371,25.024790,-1.3636,0.067,5.26604,0.00000							606.00,5.07598,25.013843,0.000350,25.026847,-0.4420,0.129,5.07598,0.00000							591.00,5.29701,25.014941,0.000351,25.025821,-0.4692,0.137,5.29701,0.00000							591.00,5.15672,25.012941,0.000362,25.025762,-0.5926,0.122,5.15672,0.00000							606.00,5.11436,25.018206,0.000355,25.026775,-0.3833,0.145,5.11436,0.00000							591.00,5.26751,25.014197,0.000354,25.026164,-0.6365,0.119,5.26751,0.00000
607.00,4.98999,25.015079,0.000376,25.024822,-1.1761,0.088,4.98999,0.00000							592.00,5.06387,25.012977,0.000379,25.024950,-1.3286,0.073,5.06387,0.00000							592.00,5.26607,25.010858,0.000370,25.024761,-1.3634,0.067,5.26607,0.00000							607.00,4.98778,25.013691,0.000348,25.026760,-0.4417,0.129,4.98778,0.00000							592.00,5.29667,25.015115,0.000354,25.025993,-0.4690,0.137,5.29667,0.00000							592.00,5.15666,25.012997,0.000362,25.025746,-0.5923,0.122,5.15666,0.00000							607.00,5.02538,25.018471,0.000358,25.026899,-0.3832,0.145,5.02538,0.00000							592.00,5.26697,25.014289,0.000356,25.026218,-0.6363,0.119,5.26697,0.00000
608.00,4.97312,25.015221,0.000376,25.024865,-1.1759,0.088,4.97312,0.00000							593.00,5.06416,25.012966,0.000376,25.024927,-1.3284,0.073,5.06416,0.00000							593.00,5.26583,25.010805,0.000367,25.024723,-1.3632,0.068,5.26583,0.00000							608.00,4.92047,25.013452,0.000349,25.026627,-0.4415,0.129,4.92047,0.00000							593.00,5.29643,25.015178,0.000349,25.025950,-0.4688,0.137,5.29643,0.00000							593.00,5.15615,25.012976,0.000365,25.025741,-0.5921,0.122,5.15615,0.00000							608.00,4.95129,25.018355,0.000357,25.026897,-0.3831,0.145,4.95129,0.00000							593.00,5.26628,25.014340,0.000357,25.026240,-0.6361,0.119,5.26628,0.00000
609.00,4.97081,25.015107,0.000370,25.024798,-1.1757,0.089,4.97081,0.00000							594.00,5.06434,25.012986,0.000369,25.024849,-1.3282,0.073,5.06434,0.00000							594.00,5.26620,25.010774,0.000364,25.024700,-1.3630,0.068,5.26620,0.00000							609.00,4.88833,25.013390,0.000353,25.026468,-0.4413,0.129,4.88833,0.00000							594.00,5.29620,25.015271,0.000350,25.025976,-0.4687,0.137,5.29620,0.00000							594.00,5.15623,25.012876,0.000362,25.025713,-0.5919,0.122,5.15623,0.00000							609.00,4.91399,25.018168,0.000354,25.026704,-0.3830,0.145,4.91399,0.00000							594.00,5.26609,25.014425,0.000361,25.026244,-0.6359,0.119,5.26609,0.00000
610.00,4.98096,25.015044,0.000372,25.024741,-1.1755,0.089,4.98096,0.00000							595.00,5.06365,25.012958,0.000367,25.024844,-1.3279,0.074,5.06365,0.00000							595.00,5.26606,25.010812,0.000368,25.024712,-1.3628,0.068,5.26606,0.00000							610.00,4.89183,25.013010,0.000353,25.026132,-0.4412,0.129,4.89183,0.00000							595.00,5.29638,25.015465,0.000348,25.026104,-0.4685,0.137,5.29638,0.00000							595.00,5.15626,25.012761,0.000360,25.025717,-0.5917,0.122,5.15626,0.00000							610.00,4.91321,25.018207,0.000350,25.026600,-0.3830,0.146,4.91321,0.00000							595.00,5.26617,25.014389,0.000361,25.026195,-0.6357,0.119,5.26617,0.00000
611.00,4.99821,25.015033,0.000373,25.024715,-1.1752,0.089,4.99821,0.00000							596.00,5.06347,25.012975,0.000367,25.024906,-1.3277,0.074,5.06347,0.00000							596.00,5.26535,25.010780,0.000370,25.024735,-1.3626,0.068,5.26535,0.00000							611.00,4.92451,25.013459,0.000358,25.026361,-0.4409,0.129,4.92451,0.00000							596.00,5.29695,25.015718,0.000352,25.026221,-0.4684,0.137,5.29695,0.00000							596.00,5.15651,25.012634,0.000356,25.025692,-0.5915,0.122,5.15651,0.00000							611.00,4.94077,25.018121,0.000351,25.026507,-0.3829,0.146,4.94077,0.00000							596.00,5.26634,25.014317,0.000355,25.026134,-0.6355,0.119,5.26634,0.00000
612.00,5.02043,25.014996,0.000372,25.024791,-1.1750,0.089,5.02043,0.00000							597.00,5.06416,25.012974,0.000363,25.024973,-1.3275,0.074,5.06416,0.00000							597.00,5.26495,25.010821,0.000371,25.024799,-1.3624,0.068,5.26495,0.00000							612.00,4.97430,25.013517,0.000361,25.026231,-0.4408,0.129,4.97430,0.00000							597.00,5.29704,25.015771,0.000350,25.026219,-0.4682,0.137,5.29704,0.00000							597.00,5.15644,25.012578,0.000358,25.025717,-0.5913,0.122,5.15644,0.00000							612.00,4.98607,25.017879,0.000352,25.026272,-0.3828,0.146,4.98607,0.00000							597.00,5.26713,25.014261,0.000356,25.026027,-0.6354,0.119,5.26713,0.00000
613.00,5.03805,25.014928,0.000372,25.024766,-1.1748,0.089,5.03805,0.00000							598.00,5.06425,25.013036,0.000366,25.025138,-1.3273,0.074,5.06425,0.00000							598.00,5.26424,25.010866,0.000376,25.024819,-1.3622,0.067,5.26424,0.00000							613.00,5.02141,25.013827,0.000355,25.026336,-0.4406,0.129,5.02141,0.00000							598.00,5.29720,25.015686,0.000355,25.026141,-0.4681,0.137,5.29720,0.00000							598.00,5.15592,25.012641,0.000360,25.025799,-0.5910,0.122,5.15592,0.00000							613.00,5.03333,25.017844,0.000355,25.026369,-0.3828,0.146,5.03333,0.00000							598.00,5.26850,25.014303,0.000357,25.026054,-0.6352,0.119,5.26850,0.00000
[truncated: 5,255 more rows]

## Sheet: Table 2
DSC data (Tm)
********
For protection study data, see Figure 1 tab
For Kd from ITC, see Table 1 tab
For Kd from Octet, see Supplementary Figure 5 tab
********
224							239							311							317							337							356							364							366
$DSC2							$DSC2							$DSC2							$DSC2							$DSC2							$DSC2							$DSC2							$DSC2
[truncated: 568 more rows]

## Sheet: Supplementary Fig 1
Parasitemia assay
[truncated: 52 more rows]

## Sheet: Supplementary Figure 2
ITC data
[truncated: 5,921 more rows]

## Sheet: Supplementary Figure 3
ITC data
[truncated: 5,921 more rows]

## Sheet: Supplementary Figure 5
signal = real measurement from the Octet, fit = the fitted curve
[truncated: 231 more rows]
[truncated: 851 more columns]

[truncated: 1 more sheets: Supplementary Figure 6]
